# Supplementary material for: Adenylsuccinate Synthetase MoADE12 Plays Important Roles in the Development and Pathogenicity of the Rice Blast Fungus
Source: J Fungi (Basel). 2022 Jul 26;8(8):780. doi: 10.3390/jof8080780 (PMC9330342; doi:10.3390/jof8080780)
Supplement: Supplementary file 1 [file jof-08-00780-s001.zip]

Archive with 2 entries (2 files):
- Figure S1 and Table S1.pdf
- Table S2.xlsx
