# Supplementary material for: Adenylsuccinate Synthetase MoADE12 Plays Important Roles in the Development and Pathogenicity of the Rice Blast Fungus
Source: J Fungi (Basel). 2022 Jul 26;8(8):780. doi: 10.3390/jof8080780 (PMC9330342; doi:10.3390/jof8080780)
Supplement: Supplementary file 1 [file jof-08-00780-s001.zip › Table S2.xlsx]

## Sheet: S172-vs-G11-diff-q-val-0.05-FC-
gene_id	log2FoldChange	q-value	Regulation	description
MGG_00015	-2.529	3.89099e-07	Down	Catechol O-methyltransferase [Source:UniProtKB/TrEMBL;Acc:G4NF29]
MGG_00017	-1.27739	0.0440729	Down	L-aminoadipate-semialdehyde dehydrogenase [Source:UniProtKB/TrEMBL;Acc:G4NF26]
MGG_00018	-2.6264	5.60478e-22	Down	Integral membrane protein [Source:UniProtKB/TrEMBL;Acc:G4NF25]
MGG_00019	-3.47965	4.53042e-14	Down	Putative uncharacterized protein [Source:UniProtKB/TrEMBL;Acc:G4NF24]
MGG_00020	-2.92784	1.431e-06	Down	Putative uncharacterized protein [Source:UniProtKB/TrEMBL;Acc:G4NF23]
MGG_00039	-1.32361	7.15674e-10	Down	Putative uncharacterized protein [Source:UniProtKB/TrEMBL;Acc:G4NEV0]
MGG_00040	-1.72946	2.70598e-31	Down	High-affinity glucose transporter ght2 [Source:UniProtKB/TrEMBL;Acc:G4NEU8]
MGG_00042	-2.82201	1.03387e-05	Down	Putative uncharacterized protein [Source:UniProtKB/TrEMBL;Acc:G4NEU4]
MGG_00045	-2.61223	1.37137e-22	Down	Maltose permease MAL61 [Source:UniProtKB/TrEMBL;Acc:G4NEU2]
MGG_00047	-5.9617	4.15889e-59	Down	Putative uncharacterized protein [Source:UniProtKB/TrEMBL;Acc:G4NEU0]
MGG_00050	-1.37498	2.39234e-29	Down	Putative uncharacterized protein [Source:UniProtKB/TrEMBL;Acc:G4NET6]
MGG_00052	1.80665	2.70015e-46	Up	Putative uncharacterized protein [Source:UniProtKB/TrEMBL;Acc:G4NET4]
MGG_00058	-1.34322	3.75263e-11	Down	Putative uncharacterized protein [Source:UniProtKB/TrEMBL;Acc:G4NES7]
MGG_00061	2.75324	1.62572e-47	Up	Putative uncharacterized protein [Source:UniProtKB/TrEMBL;Acc:G4NES3]
MGG_00066	-1.29704	0.0226969	Down	Putative uncharacterized protein [Source:UniProtKB/TrEMBL;Acc:G4NER9]
MGG_00071	-2.1073	4.34198e-49	Down	Putative uncharacterized protein [Source:UniProtKB/TrEMBL;Acc:G4NER4]
MGG_00078	2.03453	1.02979e-20	Up	Putative uncharacterized protein [Source:UniProtKB/TrEMBL;Acc:G4NEQ5]
MGG_00079	2.30479	6.28166e-26	Up	Putative uncharacterized protein [Source:UniProtKB/TrEMBL;Acc:G4NEQ3]
MGG_00080	4.03502	2.87564e-127	Up	Putative uncharacterized protein [Source:UniProtKB/TrEMBL;Acc:G4NEQ2]
MGG_00083	-1.60903	0.0437224	Down	Putative uncharacterized protein [Source:UniProtKB/TrEMBL;Acc:G4NEJ4]
MGG_00088	-1.0952	0.00176223	Down	Glycosyl hydrolase [Source:UniProtKB/TrEMBL;Acc:G4NEI6]
MGG_00095	-2.42252	5.44161e-70	Down	Putative uncharacterized protein [Source:UniProtKB/TrEMBL;Acc:G4NEI4]
MGG_00097	-1.69432	1.3489e-42	Down	Putative uncharacterized protein [Source:UniProtKB/TrEMBL;Acc:G4NEI2]
MGG_00099	-2.12805	2.23303e-78	Down	Putative uncharacterized protein [Source:UniProtKB/TrEMBL;Acc:G4NEI0]
MGG_00120	-3.60677	1.02463e-58	Down	Putative uncharacterized protein [Source:UniProtKB/TrEMBL;Acc:G4NEF4]
MGG_00126	-1.29494	7.50666e-05	Down	Putative uncharacterized protein [Source:UniProtKB/TrEMBL;Acc:G4NEE9]
MGG_00127	-2.54693	9.34619e-27	Down	Saccharopine dehydrogenase [Source:UniProtKB/TrEMBL;Acc:G4NEE8]
MGG_00133	-1.13147	3.26125e-59	Down	Siderophore iron transporter mirC [Source:UniProtKB/TrEMBL;Acc:G4NE87]
MGG_00140	1.6693	1.26882e-34	Up	Putative uncharacterized protein [Source:UniProtKB/TrEMBL;Acc:G4NE78]
MGG_00142	-1.07965	8.09824e-34	Down	BEM46 family protein [Source:UniProtKB/TrEMBL;Acc:G4NE75]
MGG_00143	-1.0795	9.00953e-21	Down	Putative uncharacterized protein [Source:UniProtKB/TrEMBL;Acc:G4NE73]
MGG_00156	-2.44405	2.12854e-05	Down	Putative uncharacterized protein [Source:UniProtKB/TrEMBL;Acc:G4NE58]
MGG_00176	3.02599	7.82296e-31	Up	Putative uncharacterized protein [Source:UniProtKB/TrEMBL;Acc:G4NDX9]
MGG_00179	-1.04855	1.39579e-57	Down	Putative uncharacterized protein [Source:UniProtKB/TrEMBL;Acc:G4NDX6]
MGG_00181	1.27271	1.15787e-09	Up	Putative uncharacterized protein [Source:UniProtKB/TrEMBL;Acc:G4NDX3]
MGG_00195	-1.22706	1.5654e-39	Down	Clock-controlled-9 protein [Source:UniProtKB/TrEMBL;Acc:G4NDV6]
MGG_00199	-1.44185	1.843e-26	Down	Putative uncharacterized protein [Source:UniProtKB/TrEMBL;Acc:G4NDV0]
MGG_00204	-1.57911	1.30565e-20	Down	Putative uncharacterized protein [Source:UniProtKB/TrEMBL;Acc:G4NDU4]
MGG_00220	-1.35177	2.61752e-15	Down	NADP-dependent alcohol dehydrogenase 6 [Source:UniProtKB/TrEMBL;Acc:G4NDL7]
MGG_00225	2.40176	5.7875e-37	Up	Putative uncharacterized protein [Source:UniProtKB/TrEMBL;Acc:G4NDL1]
MGG_00226	1.86001	2.75538e-61	Up	Putative uncharacterized protein [Source:UniProtKB/TrEMBL;Acc:G4NDL0]
MGG_00227	1.75864	0.00101395	Up	Putative uncharacterized protein [Source:UniProtKB/TrEMBL;Acc:G4NDK9]
MGG_00230	1.98597	0.00621799	Up	Putative uncharacterized protein [Source:UniProtKB/TrEMBL;Acc:G4NDK4]
MGG_00244	-3.96849	2.63791e-16	Down	15-hydroxyprostaglandin dehydrogenase [Source:UniProtKB/TrEMBL;Acc:G4NDJ3]
MGG_00245	-2.02779	1.52846e-43	Down	Putative uncharacterized protein [Source:UniProtKB/TrEMBL;Acc:G4NDJ2]
MGG_00246	-1.54538	3.86733e-21	Down	NADP-dependent alcohol dehydrogenase 6 [Source:UniProtKB/TrEMBL;Acc:G4NDJ0]
MGG_00258	-1.19696	3.38883e-05	Down	Putative uncharacterized protein [Source:UniProtKB/TrEMBL;Acc:G4NDC5]
MGG_00259	-4.16159	0.00135508	Down	Putative uncharacterized protein [Source:UniProtKB/TrEMBL;Acc:G4NDC4]
MGG_00268	-1.39034	1.27998e-05	Down	Putative uncharacterized protein [Source:UniProtKB/TrEMBL;Acc:G4NDA9]
MGG_00269	-3.92033	4.51888e-05	Down	Putative uncharacterized protein [Source:UniProtKB/TrEMBL;Acc:G4NDA8]
MGG_00272	-3.23401	2.20108e-82	Down	Putative uncharacterized protein [Source:UniProtKB/TrEMBL;Acc:G4NDA4]
MGG_00273	-1.44536	1.10496e-32	Down	Putative uncharacterized protein [Source:UniProtKB/TrEMBL;Acc:G4NDA3]
MGG_00276	-2.16186	3.67523e-35	Down	FAD binding domain-containing protein [Source:UniProtKB/TrEMBL;Acc:G4ND99]
MGG_00277	-4.72751	6.28632e-16	Down	Putative uncharacterized protein [Source:UniProtKB/TrEMBL;Acc:G4ND98]
MGG_00282	-2.60729	2.54508e-62	Down	Subtilisin [Source:UniProtKB/TrEMBL;Acc:G4ND94]
MGG_00283	-1.24634	1.19737e-57	Down	Putative uncharacterized protein [Source:UniProtKB/TrEMBL;Acc:G4ND93]
MGG_00287	3.4308	3.34187e-73	Up	Putative uncharacterized protein [Source:UniProtKB/TrEMBL;Acc:G4ND87]
MGG_00289	-1.50271	2.17842e-43	Down	Amino-acid permease inda1 [Source:UniProtKB/TrEMBL;Acc:G4ND84]
MGG_00290	2.17581	4.92461e-37	Up	Putative uncharacterized protein [Source:UniProtKB/TrEMBL;Acc:G4ND83]
MGG_00291	1.68978	2.08011e-54	Up	Ankyrin repeat domain-containing protein 28 [Source:UniProtKB/TrEMBL;Acc:G4ND80]
MGG_00292	1.4232	1.00752e-07	Up	Putative uncharacterized protein [Source:UniProtKB/TrEMBL;Acc:G4ND79]
MGG_00299	-1.39004	1.62409e-49	Down	Putative uncharacterized protein [Source:UniProtKB/TrEMBL;Acc:G4ND18]
MGG_00300	1.35497	0.000274711	Up	Ent-kaurene oxidase [Source:UniProtKB/TrEMBL;Acc:G4ND17]
MGG_00301	3.75258	1.46368e-28	Up	Isotrichodermin C-15 hydroxylase [Source:UniProtKB/TrEMBL;Acc:G4ND16]
MGG_00310	-2.23907	3.60718e-19	Down	Putative uncharacterized protein [Source:UniProtKB/TrEMBL;Acc:G4ND06]
MGG_00312	1.83736	3.25126e-75	Up	Glyoxylate reductase [Source:UniProtKB/TrEMBL;Acc:G4ND01]
MGG_00319	-1.78964	9.73536e-10	Down	Endoglucanase VIII [Source:UniProtKB/TrEMBL;Acc:G4NCZ5]
MGG_00333	-1.0428	1.48319e-25	Down	Putative uncharacterized protein [Source:UniProtKB/TrEMBL;Acc:G4NCX8]
MGG_00352	-1.83068	3.56437e-34	Down	Putative uncharacterized protein [Source:UniProtKB/TrEMBL;Acc:G4NCQ3]
MGG_00357	-1.20354	3.6176e-13	Down	Putative uncharacterized protein [Source:UniProtKB/TrEMBL;Acc:G4NCP6]
MGG_00373	-1.1105	2.74803e-28	Down	Putative uncharacterized protein [Source:UniProtKB/TrEMBL;Acc:G4NCM8]
MGG_00385	-4.43665	2.49698e-138	Down	L-aminoadipate-semialdehyde dehydrogenase [Source:UniProtKB/TrEMBL;Acc:G4NCL3]
MGG_00391	-1.98822	5.11352e-83	Down	Putative uncharacterized protein [Source:UniProtKB/TrEMBL;Acc:G4NCF2]
MGG_00413	-1.25732	1.34317e-32	Down	Putative uncharacterized protein [Source:UniProtKB/TrEMBL;Acc:G4NCC9]
MGG_00432	-1.15672	2.20521e-56	Down	Putative uncharacterized protein [Source:UniProtKB/TrEMBL;Acc:G4NCA6]
MGG_00443	-1.92337	6.41279e-38	Down	Putative uncharacterized protein [Source:UniProtKB/TrEMBL;Acc:G4NC38]
MGG_00445	1.12064	8.58296e-20	Up	Putative uncharacterized protein [Source:UniProtKB/TrEMBL;Acc:G4NC36]
MGG_00461	-1.05604	0.00827961	Down	Putative uncharacterized protein [Source:UniProtKB/TrEMBL;Acc:G4NC17]
MGG_00470	-1.53633	1.49758e-05	Down	Putative uncharacterized protein [Source:UniProtKB/TrEMBL;Acc:G4NC07]
MGG_00482	1.26601	2.17091e-24	Up	60S ribosome subunit biogenesis protein NIP7 [Source:UniProtKB/TrEMBL;Acc:G4NBT8]
MGG_00490	-1.60539	1.75893e-48	Down	Putative uncharacterized protein [Source:UniProtKB/TrEMBL;Acc:G4NBT0]
MGG_00495	-1.44744	9.13456e-32	Down	Putative uncharacterized protein [Source:UniProtKB/TrEMBL;Acc:G4NBS5]
MGG_00497	-1.31355	3.50217e-23	Down	Putative uncharacterized protein [Source:UniProtKB/TrEMBL;Acc:G4NBS3]
MGG_00499	-1.17026	4.84641e-05	Down	Acetylcholinesterase [Source:UniProtKB/TrEMBL;Acc:G4NBS0]
MGG_00505	-1.05782	6.79902e-60	Down	Septation protein SUN4 [Source:UniProtKB/TrEMBL;Acc:G4NBR2]
MGG_00517	1.27957	4.68135e-54	Up	Pyridoxal kinase [Source:UniProtKB/TrEMBL;Acc:G4NBP8]
MGG_00531	1.13339	3.12197e-08	Up	Putative uncharacterized protein [Source:UniProtKB/TrEMBL;Acc:G4NBI4]
MGG_00539	-1.36381	9.24726e-53	Down	Putative uncharacterized protein [Source:UniProtKB/TrEMBL;Acc:G4NBH1]
MGG_00543	-1.22179	3.47349e-54	Down	Putative uncharacterized protein [Source:UniProtKB/TrEMBL;Acc:G4NBG7]
MGG_00548	-1.08122	7.68218e-48	Down	CTR2 short splice [Source:UniProtKB/TrEMBL;Acc:G4NBG1]
MGG_00552	-1.6342	2.84215e-28	Down	Acid phosphatase [Source:UniProtKB/TrEMBL;Acc:G4NBF7]
MGG_00561	2.00182	1.29372e-14	Up	Putative uncharacterized protein [Source:UniProtKB/TrEMBL;Acc:G4NBE7]
MGG_00563	-1.09782	0.0123652	Down	Putative uncharacterized protein [Source:UniProtKB/TrEMBL;Acc:G4NBE5]
MGG_00569	1.08092	4.52159e-31	Up	Putative uncharacterized protein [Source:UniProtKB/TrEMBL;Acc:G4NBD0]
MGG_00573	1.86819	0.00571112	Up	Putative uncharacterized protein [Source:UniProtKB/TrEMBL;Acc:G4NBC6]
MGG_00576	-1.07327	9.47786e-15	Down	Putative uncharacterized protein [Source:UniProtKB/TrEMBL;Acc:G4NBC3]
MGG_00577	-1.06649	0.000174821	Down	Putative uncharacterized protein [Source:UniProtKB/TrEMBL;Acc:G4NBC2]
MGG_00578	-1.56674	2.00542e-06	Down	Putative uncharacterized protein [Source:UniProtKB/TrEMBL;Acc:G4NBC1]
MGG_00580	-2.43133	0.0348744	Down	Putative uncharacterized protein [Source:UniProtKB/TrEMBL;Acc:G4NBB9]
MGG_00583	-1.05596	2.3033e-15	Down	Beta-galactosidase [Source:UniProtKB/TrEMBL;Acc:G4NBB5]
MGG_00591	2.79416	3.18433e-16	Up	Putative uncharacterized protein [Source:UniProtKB/TrEMBL;Acc:G4NBA3]
MGG_00593	2.43753	9.14077e-83	Up	Putative uncharacterized protein [Source:UniProtKB/TrEMBL;Acc:G4NBA0]
MGG_00599	2.23903	1.47924e-109	Up	3-methyl-2-oxobutanoate hydroxymethyltransferase [Source:UniProtKB/TrEMBL;Acc:G4NB94]
MGG_00606	1.10243	2.24793e-22	Up	Putative uncharacterized protein [Source:UniProtKB/TrEMBL;Acc:G4NB79]
MGG_00614	-1.27088	7.42195e-07	Down	Putative uncharacterized protein [Source:UniProtKB/TrEMBL;Acc:G4NB67]
MGG_00620	1.03642	2.22012e-17	Up	N-acetylglucosamine-6-phosphate deacetylase [Source:UniProtKB/TrEMBL;Acc:G4NB58]
MGG_00630	1.3075	5.07886e-36	Up	ATP-dependent DNA helicase srs2 [Source:UniProtKB/TrEMBL;Acc:G4NB43]
MGG_00633	-1.23579	1.31029e-20	Down	Potassium:hydrogen antiporter [Source:UniProtKB/TrEMBL;Acc:G4NB37]
MGG_00649	1.5765	6.60057e-39	Up	Putative uncharacterized protein [Source:UniProtKB/TrEMBL;Acc:G4NB21]
MGG_00653	3.8128	0.0192919	Up	Putative uncharacterized protein [Source:UniProtKB/TrEMBL;Acc:G4NB17]
MGG_00669	-2.85807	3.82133e-117	Down	Putative uncharacterized protein [Source:UniProtKB/TrEMBL;Acc:G4NB01]
MGG_00678	-1.2207	2.49253e-35	Down	Putative uncharacterized protein [Source:UniProtKB/TrEMBL;Acc:G4NAZ0]
MGG_00685	1.123	9.15361e-52	Up	Replication factor-A protein 1 [Source:UniProtKB/TrEMBL;Acc:G4NAX8]
MGG_00695	1.041	3.60934e-14	Up	Alpha-1,2-mannosidase subfamily [Source:UniProtKB/TrEMBL;Acc:G4NF02]
MGG_00701	1.20367	0.00216874	Up	Putative uncharacterized protein [Source:UniProtKB/TrEMBL;Acc:G4NEZ5]
MGG_00703	-4.02369	8.85759e-129	Down	MAS3 protein [Source:UniProtKB/TrEMBL;Acc:G4NEZ3]
MGG_00710	-2.77087	5.97637e-183	Down	Putative uncharacterized protein [Source:UniProtKB/TrEMBL;Acc:G4NEY6]
MGG_00715	-1.14169	2.60208e-16	Down	Glucose-repressible protein [Source:UniProtKB/TrEMBL;Acc:G4NEY0]
MGG_00722	-1.34198	4.09429e-12	Down	Putative uncharacterized protein [Source:UniProtKB/TrEMBL;Acc:G4NEX3]
MGG_00725	-1.15693	1.4713e-27	Down	Putative uncharacterized protein [Source:UniProtKB/TrEMBL;Acc:G4NEX0]
MGG_00733	-1.37146	6.4505e-25	Down	Putative uncharacterized protein [Source:UniProtKB/TrEMBL;Acc:G4NEV9]
MGG_00734	-4.13677	0.00192158	Down	Cutinase 1 [Source:UniProtKB/TrEMBL;Acc:G4NEV7]
MGG_00743	1.1042	5.43139e-29	Up	Twin-arginine translocation pathway signal [Source:UniProtKB/TrEMBL;Acc:G4NEP2]
MGG_00750	-1.9921	8.42842e-214	Down	Cytochrome b-245 heavychain subunit beta [Source:UniProtKB/TrEMBL;Acc:G4NEN6]
MGG_00768	3.45442	2.66114e-110	Up	Putative uncharacterized protein [Source:UniProtKB/TrEMBL;Acc:G4NEL3]
MGG_00769	2.64478	1.4734e-185	Up	Putative uncharacterized protein [Source:UniProtKB/TrEMBL;Acc:G4NEL2]
MGG_00770	1.19043	5.83821e-29	Up	Putative uncharacterized protein [Source:UniProtKB/TrEMBL;Acc:G4NEL1]
MGG_00771	-2.3436	4.14735e-10	Down	5-oxoprolinase [Source:UniProtKB/TrEMBL;Acc:G4NEL0]
MGG_00777	-1.2246	5.32437e-27	Down	Putative uncharacterized protein [Source:UniProtKB/TrEMBL;Acc:G4NEK2]
MGG_00779	-1.41165	9.6369e-25	Down	Choline dehydrogenase [Source:UniProtKB/TrEMBL;Acc:G4NEK0]
MGG_00780	1.22404	1.88705e-22	Up	Putative uncharacterized protein [Source:UniProtKB/TrEMBL;Acc:G4NEJ8]
MGG_00787	1.34614	3.88448e-07	Up	Putative uncharacterized protein [Source:UniProtKB/TrEMBL;Acc:G4NED5]
MGG_00797	1.90497	2.01873e-39	Up	Putative uncharacterized protein [Source:UniProtKB/TrEMBL;Acc:G4NEC2]
MGG_00799	-1.06392	7.56736e-08	Down	Peptide-N4-(N-acetyl-beta-glucosaminyl)asparagine amidase A [Source:UniProtKB/TrEMBL;Acc:G4NEC0]
MGG_00805	1.20995	5.34824e-24	Up	Kynurenine 3-monooxygenase [Source:UniProtKB/TrEMBL;Acc:G4NEB2]
MGG_00806	-2.97033	2.63806e-88	Down	Putative uncharacterized protein [Source:UniProtKB/TrEMBL;Acc:G4NEB1]
MGG_00815	-1.88428	4.51992e-11	Down	Putative uncharacterized protein [Source:UniProtKB/TrEMBL;Acc:G4NEA1]
MGG_00817	-1.40774	1.7217e-06	Down	Putative uncharacterized protein [Source:UniProtKB/TrEMBL;Acc:G4NE99]
MGG_00820	1.20116	5.32044e-31	Up	Putative uncharacterized protein [Source:UniProtKB/TrEMBL;Acc:G4NE96]
MGG_00822	4.53682	0.00241338	Up	Putative uncharacterized protein [Source:UniProtKB/TrEMBL;Acc:G4NE94]
MGG_00826	1.68807	9.58727e-08	Up	Putative uncharacterized protein [Source:UniProtKB/TrEMBL;Acc:G4NE38]
MGG_00827	1.79029	6.71126e-05	Up	Putative uncharacterized protein [Source:UniProtKB/TrEMBL;Acc:G4NE36]
MGG_00832	2.23693	4.04676e-06	Up	Cytochrome P450 [Source:UniProtKB/TrEMBL;Acc:G4NE30]
MGG_00836	1.37779	8.70042e-26	Up	Putative uncharacterized protein [Source:UniProtKB/TrEMBL;Acc:G4NE26]
MGG_00838	2.0072	1.4473e-51	Up	MGMT family protein [Source:UniProtKB/TrEMBL;Acc:G4NE24]
MGG_00861	-1.85423	4.01702e-28	Down	Oligopeptide transporter 6 [Source:UniProtKB/TrEMBL;Acc:G4NDZ2]
MGG_00870	-1.95616	2.52383e-07	Down	Putative uncharacterized protein [Source:UniProtKB/TrEMBL;Acc:G4NDT0]
MGG_00912	-1.01721	3.91851e-16	Down	Putative uncharacterized protein [Source:UniProtKB/TrEMBL;Acc:G4NDH6]
MGG_00914	1.48363	4.65818e-07	Up	Putative uncharacterized protein [Source:UniProtKB/TrEMBL;Acc:G4NDH4]
MGG_00919	1.07426	4.05472e-26	Up	GMP synthase [Source:UniProtKB/TrEMBL;Acc:G4NDG8]
MGG_00929	-1.54993	1.17405e-31	Down	Sulfite reductase flavoprotein component [Source:UniProtKB/TrEMBL;Acc:G4NDF0]
MGG_00930	-1.45807	2.84613e-05	Down	Copper-transporting ATPase 1 [Source:UniProtKB/TrEMBL;Acc:G4NDE9]
MGG_00931	-1.57668	1.86679e-12	Down	Alpha/beta hydrolase [Source:UniProtKB/TrEMBL;Acc:G4NDE8]
MGG_00940	-1.66771	4.34281e-30	Down	Tripeptidyl-peptidase 1 [Source:UniProtKB/TrEMBL;Acc:G4NDD7]
MGG_00941	-1.99164	7.10509e-26	Down	Putative uncharacterized protein [Source:UniProtKB/TrEMBL;Acc:G4NDD6]
MGG_00942	1.08419	9.65427e-08	Up	Branched-chain-amino-acid aminotransferase [Source:UniProtKB/TrEMBL;Acc:G4NDD5]
MGG_00947	-2.04803	1.99276e-144	Down	Putative uncharacterized protein [Source:UniProtKB/TrEMBL;Acc:G4NDD1]
MGG_00953	1.0674	7.53671e-10	Up	Putative uncharacterized protein [Source:UniProtKB/TrEMBL;Acc:G4ND70]
MGG_00963	1.89028	0.0458185	Up	Putative uncharacterized protein [Source:UniProtKB/TrEMBL;Acc:G4ND61]
MGG_00965	1.00125	3.9245e-41	Up	MSF1 domain-containing protein [Source:UniProtKB/TrEMBL;Acc:G4ND59]
MGG_00969	1.37771	9.6949e-41	Up	Asparagine synthetase [Source:UniProtKB/TrEMBL;Acc:G4ND55]
MGG_00973	-1.81071	2.73647e-18	Down	FAD binding domain-containing protein [Source:UniProtKB/TrEMBL;Acc:G4ND51]
MGG_00980	1.06469	6.15595e-19	Up	Putative uncharacterized protein [Source:UniProtKB/TrEMBL;Acc:G4ND43]
MGG_00981	1.36865	2.85892e-15	Up	Aspartic endopeptidase [Source:UniProtKB/TrEMBL;Acc:G4ND42]
MGG_00987	-1.04985	1.18038e-45	Down	Putative uncharacterized protein [Source:UniProtKB/TrEMBL;Acc:G4ND36]
MGG_00992	-3.12706	1.89287e-134	Down	Putative uncharacterized protein [Source:UniProtKB/TrEMBL;Acc:G4ND28]
MGG_00994	-5.18691	2.01299e-09	Down	Mannosyl-oligosaccharide 1,2-alpha-mannosidase IC [Source:UniProtKB/TrEMBL;Acc:G4ND25]
MGG_01013	1.30817	1.84206e-79	Up	Eukaryotic translation initiation factor 3 subunit I [Source:UniProtKB/Swiss-Prot;Acc:A4RDD7]
MGG_01029	1.06082	1.82256e-08	Up	Acetyl-hydrolase [Source:UniProtKB/TrEMBL;Acc:G4NCT6]
MGG_01032	1.16708	2.34603e-26	Up	BRCT domain-containing protein [Source:UniProtKB/TrEMBL;Acc:G4NCT3]
MGG_01041	-2.00614	4.52561e-29	Down	Cellulose signaling associated protein ENVOY [Source:UniProtKB/TrEMBL;Acc:G4NCS4]
MGG_01047	-1.04944	1.20421e-24	Down	PH domain-containing protein [Source:UniProtKB/TrEMBL;Acc:G4NCR8]
MGG_01062	1.6661	5.00262e-155	Up	Autophagy-related protein 8 [Source:UniProtKB/Swiss-Prot;Acc:Q51MW4]
MGG_01069	-1.69117	1.93917e-29	Down	Putative uncharacterized protein [Source:UniProtKB/TrEMBL;Acc:G4NCI9]
MGG_01085	1.17595	9.67368e-18	Up	ThiJ/PfpI family protein [Source:UniProtKB/TrEMBL;Acc:G4NCH1]
MGG_01092	1.21452	6.71048e-32	Up	Homocitrate synthase [Source:UniProtKB/TrEMBL;Acc:G4NCG1]
MGG_01094	-1.34026	9.79022e-38	Down	Putative uncharacterized protein [Source:UniProtKB/TrEMBL;Acc:G4NCF9]
MGG_01127	-1.15922	2.616e-09	Down	Putative uncharacterized protein [Source:UniProtKB/TrEMBL;Acc:G4NC68]
MGG_01138	-1.20222	1.0753e-06	Down	Cytochrome P450 2C31 [Source:UniProtKB/TrEMBL;Acc:G4NC52]
MGG_01143	-1.59972	1.32425e-06	Down	Putative uncharacterized protein [Source:UniProtKB/TrEMBL;Acc:G4NBZ4]
MGG_01145	-1.32168	0.0411335	Down	Putative uncharacterized protein [Source:UniProtKB/TrEMBL;Acc:G4NBZ2]
MGG_01149	-2.54768	2.22015e-33	Down	Putative uncharacterized protein [Source:UniProtKB/TrEMBL;Acc:G4NBY8]
MGG_01169	1.24433	6.26492e-08	Up	Putative uncharacterized protein [Source:UniProtKB/TrEMBL;Acc:G4MWJ7]
MGG_01173	3.58919	1.69891e-09	Up	Hydrophobin [Source:UniProtKB/TrEMBL;Acc:G4MWK2]
MGG_01177	1.67746	1.85485e-09	Up	Putative uncharacterized protein [Source:UniProtKB/TrEMBL;Acc:G4MWK6]
MGG_01182	1.03642	4.05232e-10	Up	Glyoxylate reductase [Source:UniProtKB/TrEMBL;Acc:G4MWW7]
MGG_01186	1.50419	6.94466e-16	Up	Putative uncharacterized protein [Source:UniProtKB/TrEMBL;Acc:G4MWX4]
MGG_01190	1.39891	1.03658e-12	Up	Putative uncharacterized protein [Source:UniProtKB/TrEMBL;Acc:G4MWX9]
MGG_01195	-1.24893	2.97215e-08	Down	Acetylesterase [Source:UniProtKB/TrEMBL;Acc:G4MWY4]
MGG_01230	-1.00027	8.11699e-12	Down	Succinate-semialdehyde dehydrogenase [Source:UniProtKB/TrEMBL;Acc:G4MXJ4]
MGG_01247	1.99181	0.0100972	Up	Chitinase 1 [Source:UniProtKB/TrEMBL;Acc:G4MXL6]
MGG_01255	-3.42974	1.47738e-06	Down	Putative uncharacterized protein [Source:UniProtKB/TrEMBL;Acc:G4MXM8]
MGG_01273	1.33471	9.1695e-07	Up	Putative uncharacterized protein [Source:UniProtKB/TrEMBL;Acc:G4MY48]
MGG_01275	-2.24275	1.81805e-49	Down	Putative uncharacterized protein [Source:UniProtKB/TrEMBL;Acc:G4MY52]
MGG_01281	-1.08961	4.61481e-13	Down	Glycerol kinase [Source:UniProtKB/TrEMBL;Acc:G4MY61]
MGG_01285	-1.34641	1.91759e-75	Down	C6 finger domain-containing protein [Source:UniProtKB/TrEMBL;Acc:G4MY65]
MGG_01289	1.05613	5.58687e-18	Up	Putative uncharacterized protein [Source:UniProtKB/TrEMBL;Acc:G4MY74]
MGG_01293	-1.79454	8.04585e-60	Down	Putative uncharacterized protein [Source:UniProtKB/TrEMBL;Acc:G4MY78]
MGG_01294	2.0907	2.40752e-62	Up	Putative uncharacterized protein [Source:UniProtKB/TrEMBL;Acc:G4MY79]
MGG_01300	-1.55186	4.21726e-21	Down	L-galactonate dehydratase [Source:UniProtKB/TrEMBL;Acc:G4MY85]
MGG_01301	2.12307	3.97679e-08	Up	MFS transporter [Source:UniProtKB/TrEMBL;Acc:G4MY86]
MGG_01323	-1.29826	4.45507e-28	Down	Putative uncharacterized protein [Source:UniProtKB/TrEMBL;Acc:G4MYL5]
MGG_01327	-1.61017	1.47951e-34	Down	Putative uncharacterized protein [Source:UniProtKB/TrEMBL;Acc:G4MYL9]
MGG_01328	-1.15063	6.53644e-06	Down	Endoglucanase [Source:UniProtKB/TrEMBL;Acc:G4MYM0]
MGG_01337	-2.09616	1.1369e-41	Down	Putative uncharacterized protein [Source:UniProtKB/TrEMBL;Acc:G4MYN1]
MGG_01338	-1.335	2.13909e-15	Down	Putative uncharacterized protein [Source:UniProtKB/TrEMBL;Acc:G4MYN2]
MGG_01343	-1.31614	5.36509e-22	Down	Putative uncharacterized protein [Source:UniProtKB/TrEMBL;Acc:G4MYN6]
MGG_01353	1.14002	5.19648e-16	Up	Cytochrome P450 monooxygenase [Source:UniProtKB/TrEMBL;Acc:G4MZ08]
MGG_01361	-1.40321	1.46047e-14	Down	PHO85 cyclin-1 [Source:UniProtKB/TrEMBL;Acc:G4MZ18]
MGG_01365	-1.58311	1.87997e-06	Down	FAD binding domain-containing protein [Source:UniProtKB/TrEMBL;Acc:G4MZ23]
MGG_01366	-2.95423	3.89039e-06	Down	Putative uncharacterized protein [Source:UniProtKB/TrEMBL;Acc:G4MZ27]
MGG_01367	-4.3769	3.13617e-16	Down	Putative uncharacterized protein [Source:UniProtKB/TrEMBL;Acc:G4MZ29]
MGG_01368	-2.19384	7.82423e-09	Down	Putative uncharacterized protein [Source:UniProtKB/TrEMBL;Acc:G4MZ30]
MGG_01370	-1.49251	3.09209e-39	Down	Vacuolar protein sorting-associated protein 70 [Source:UniProtKB/TrEMBL;Acc:G4MZ32]
MGG_01373	-1.42226	1.10978e-26	Down	Arabinose-proton symporter [Source:UniProtKB/TrEMBL;Acc:G4MZ34]
MGG_01383	1.20027	2.30246e-49	Up	Putative uncharacterized protein [Source:UniProtKB/TrEMBL;Acc:G4MZ50]
MGG_01385	-1.3736	3.8689e-34	Down	Choline transporter [Source:UniProtKB/TrEMBL;Acc:G4MZ54]
MGG_01390	-2.69915	2.35254e-33	Down	MFS hexose transporter [Source:UniProtKB/TrEMBL;Acc:G4MZG7]
MGG_01391	-1.60831	4.0483e-38	Down	Ent-kaurene oxidase [Source:UniProtKB/TrEMBL;Acc:G4MZG8]
MGG_01393	1.48768	3.01645e-12	Up	Serine/threonine protein kinase [Source:UniProtKB/TrEMBL;Acc:G4MZH0]
MGG_01394	2.16894	9.99309e-08	Up	Putative uncharacterized protein [Source:UniProtKB/TrEMBL;Acc:G4MZH1]
MGG_01401	-1.70429	0.0228226	Down	Putative uncharacterized protein [Source:UniProtKB/TrEMBL;Acc:G4MZI0]
MGG_01408	-1.29214	0.0484733	Down	Putative uncharacterized protein [Source:UniProtKB/TrEMBL;Acc:G4MZI7]
MGG_01410	-1.84396	7.64661e-35	Down	Glutathione S-transferase Gst3 [Source:UniProtKB/TrEMBL;Acc:G4MZI9]
MGG_01411	2.04476	0.00710155	Up	Putative uncharacterized protein [Source:UniProtKB/TrEMBL;Acc:G4MZJ1]
MGG_01413	-1.63939	0.00913616	Down	Putative uncharacterized protein [Source:UniProtKB/TrEMBL;Acc:G4MZJ3]
MGG_01417	-1.69933	6.2125e-28	Down	Putative uncharacterized protein [Source:UniProtKB/TrEMBL;Acc:G4MZJ8]
MGG_01418	-4.15977	2.77349e-29	Down	Glycosyl hydrolase [Source:UniProtKB/TrEMBL;Acc:G4MZK0]
MGG_01425	-1.86587	1.09687e-05	Down	Putative uncharacterized protein [Source:UniProtKB/TrEMBL;Acc:G4MZK8]
MGG_01444	-1.49435	5.62094e-111	Down	Putative uncharacterized protein [Source:UniProtKB/TrEMBL;Acc:G4MSH1]
MGG_01453	-2.00203	1.31959e-12	Down	Putative uncharacterized protein [Source:UniProtKB/TrEMBL;Acc:G4MSI3]
MGG_01454	-2.77274	6.48622e-17	Down	Putative uncharacterized protein [Source:UniProtKB/TrEMBL;Acc:G4MSI4]
MGG_01455	-4.4727	0.000402096	Down	Putative uncharacterized protein [Source:UniProtKB/TrEMBL;Acc:G4MSI5]
MGG_01456	-1.03325	6.53226e-33	Down	Putative uncharacterized protein [Source:UniProtKB/TrEMBL;Acc:G4MSI6]
MGG_01458	-1.98987	1.27898e-15	Down	Putative uncharacterized protein [Source:UniProtKB/TrEMBL;Acc:G4MSI8]
MGG_01461	-1.69638	1.18589e-73	Down	Putative uncharacterized protein [Source:UniProtKB/TrEMBL;Acc:G4MSJ2]
MGG_01463	-1.20515	3.84495e-37	Down	Phosphate metabolism protein 7 [Source:UniProtKB/TrEMBL;Acc:G4MSJ5]
MGG_01467	-1.71212	6.75379e-73	Down	Putative uncharacterized protein [Source:UniProtKB/TrEMBL;Acc:G4MSK1]
MGG_01470	-1.63312	8.3823e-42	Down	Putative uncharacterized protein [Source:UniProtKB/TrEMBL;Acc:G4MSK5]
MGG_01474	1.37129	1.64167e-28	Up	Folic acid synthesis protein [Source:UniProtKB/TrEMBL;Acc:G4MSK9]
MGG_01478	1.56718	3.60299e-96	Up	Putative uncharacterized protein [Source:UniProtKB/TrEMBL;Acc:G4MSL7]
MGG_01482	2.85393	6.42867e-129	Up	GRF zinc finger domain-containing protein [Source:UniProtKB/TrEMBL;Acc:G4MSX8]
MGG_01485	-1.28388	1.91555e-16	Down	Putative uncharacterized protein [Source:UniProtKB/TrEMBL;Acc:G4MSY3]
MGG_01486	-1.5401	3.51348e-09	Down	Fungal specific transcription factor domain-containing protein [Source:UniProtKB/TrEMBL;Acc:G4MSY4]
MGG_01487	2.1534	0.00121715	Up	Putative uncharacterized protein [Source:UniProtKB/TrEMBL;Acc:G4MSY5]
MGG_01490	-2.39576	1.66559e-57	Down	Putative uncharacterized protein [Source:UniProtKB/TrEMBL;Acc:G4MSY8]
MGG_01511	-3.30209	1.9721e-28	Down	Benomyl/methotrexate resistance protein [Source:UniProtKB/TrEMBL;Acc:G4MT17]
MGG_01512	1.27113	4.59445e-23	Up	Putative uncharacterized protein [Source:UniProtKB/TrEMBL;Acc:G4MT19]
MGG_01519	1.3315	4.94143e-51	Up	Putative uncharacterized protein [Source:UniProtKB/TrEMBL;Acc:G4MT27]
MGG_01530	-2.54879	3.11648e-10	Down	Putative uncharacterized protein [Source:UniProtKB/TrEMBL;Acc:G4MTE5]
MGG_01532	-5.93509	2.66585e-124	Down	Putative uncharacterized protein [Source:UniProtKB/TrEMBL;Acc:G4MTE7]
MGG_01534	-1.6431	4.39637e-64	Down	Putative uncharacterized protein [Source:UniProtKB/TrEMBL;Acc:G4MTF0]
MGG_01539	2.01586	9.04231e-129	Up	Putative uncharacterized protein [Source:UniProtKB/TrEMBL;Acc:G4MTF4]
MGG_01542	-2.39432	4.89502e-18	Down	Glycosyl hydrolase family 10 [Source:UniProtKB/TrEMBL;Acc:G4MTF8]
MGG_01544	-3.3931	1.57763e-44	Down	Putative uncharacterized protein [Source:UniProtKB/TrEMBL;Acc:G4MTG0]
MGG_01546	-2.83077	1.20689e-09	Down	Putative uncharacterized protein [Source:UniProtKB/TrEMBL;Acc:G4MTG2]
MGG_01547	-1.72185	1.69476e-33	Down	Putative uncharacterized protein [Source:UniProtKB/TrEMBL;Acc:G4MTG3]
MGG_01571	-1.44447	0.0164553	Down	Tyrosinase [Source:UniProtKB/TrEMBL;Acc:G4MTU8]
MGG_01606	-1.07523	9.64167e-13	Down	Methylmalonate-semialdehyde dehydrogenase [Source:UniProtKB/TrEMBL;Acc:G4MTY9]
MGG_01638	-1.05572	1.90304e-23	Down	Sodium/calcium exchanger protein [Source:UniProtKB/TrEMBL;Acc:G4MUD2]
MGG_01662	-1.40195	9.11644e-26	Down	4-aminobutyrate aminotransferase [Source:UniProtKB/TrEMBL;Acc:G4MUF4]
MGG_01673	-2.02761	2.5808e-46	Down	Putative uncharacterized protein [Source:UniProtKB/TrEMBL;Acc:G4MUS3]
MGG_01678	-2.4105	1.18601e-06	Down	Putative uncharacterized protein [Source:UniProtKB/TrEMBL;Acc:G4MUS9]
MGG_01679	-1.02874	2.18673e-09	Down	ThiJ/PfpI family protein [Source:UniProtKB/TrEMBL;Acc:G4MUT0]
MGG_01692	-1.69201	5.35921e-92	Down	Putative uncharacterized protein [Source:UniProtKB/TrEMBL;Acc:G4MUU6]
MGG_01694	2.10696	1.86215e-68	Up	Putative uncharacterized protein [Source:UniProtKB/TrEMBL;Acc:G4MUU9]
MGG_01708	-1.25038	3.67631e-17	Down	AN1-type zinc finger protein 1 [Source:UniProtKB/TrEMBL;Acc:G4MUW6]
MGG_01719	1.26229	2.98011e-14	Up	Electron transfer flavoprotein subunit alpha [Source:UniProtKB/TrEMBL;Acc:G4MV87]
MGG_01728	-1.05511	1.17801e-35	Down	Methylenetetrahydrofolate reductase 1 [Source:UniProtKB/TrEMBL;Acc:G4MV96]
MGG_01730	-1.36842	6.23333e-24	Down	Putative uncharacterized protein [Source:UniProtKB/TrEMBL;Acc:G4MV99]
MGG_01744	1.11797	1.04171e-12	Up	Electron transfer flavoprotein subunit beta [Source:UniProtKB/TrEMBL;Acc:G4MVB2]
MGG_01750	-2.46051	6.40598e-55	Down	Putative uncharacterized protein [Source:UniProtKB/TrEMBL;Acc:G4MVB8]
MGG_01758	1.39838	7.12052e-33	Up	Leucine carboxyl methyltransferase 1 [Source:UniProtKB/TrEMBL;Acc:G4MVC8]
MGG_01764	-1.08898	3.88908e-06	Down	Putative uncharacterized protein [Source:UniProtKB/TrEMBL;Acc:G4MVP2]
MGG_01778	1.01067	4.95105e-06	Up	Aflatoxin efflux pump [Source:UniProtKB/TrEMBL;Acc:G4MVQ9]
MGG_01791	-1.03489	2.04975e-20	Down	WD repeat-containing protein [Source:UniProtKB/TrEMBL;Acc:G4MVS6]
MGG_01796	-1.9526	0.000280818	Down	Putative uncharacterized protein [Source:UniProtKB/TrEMBL;Acc:G4MVT1]
MGG_01806	2.28414	1.75813e-32	Up	Putative uncharacterized protein [Source:UniProtKB/TrEMBL;Acc:G4MVU4]
MGG_01807	1.08519	5.17034e-65	Up	NEDD8-conjugating enzyme UBC12 [Source:UniProtKB/TrEMBL;Acc:G4MVU5]
MGG_01819	-1.57282	8.52504e-90	Down	Glycogen phosphorylase [Source:UniProtKB/TrEMBL;Acc:G4MW66]
MGG_01831	1.0234	1.05026e-10	Up	Putative uncharacterized protein [Source:UniProtKB/TrEMBL;Acc:G4MW83]
MGG_01833	1.62055	1.89891e-31	Up	Putative uncharacterized protein [Source:UniProtKB/TrEMBL;Acc:G4MW86]
MGG_01839	1.51007	4.34669e-15	Up	Putative uncharacterized protein [Source:UniProtKB/TrEMBL;Acc:G4MW92]
MGG_01851	-1.42079	5.27592e-15	Down	Putative uncharacterized protein [Source:UniProtKB/TrEMBL;Acc:G4MWA4]
MGG_01859	-1.92811	8.49355e-40	Down	Putative uncharacterized protein [Source:UniProtKB/TrEMBL;Acc:G4MWL8]
MGG_01861	-3.86339	5.3583e-155	Down	Putative uncharacterized protein [Source:UniProtKB/TrEMBL;Acc:G4MWM0]
MGG_01863	-1.32102	1.25702e-08	Down	Aminopeptidase Y [Source:UniProtKB/TrEMBL;Acc:G4MWM2]
MGG_01867	-2.01094	3.11668e-06	Down	Putative uncharacterized protein [Source:UniProtKB/TrEMBL;Acc:G4MWM6]
MGG_01868	-2.53609	4.19865e-05	Down	Chitin deacetylase [Source:UniProtKB/TrEMBL;Acc:G4MWM7]
MGG_01875	1.18831	0.0110528	Up	Putative uncharacterized protein [Source:UniProtKB/TrEMBL;Acc:G4MWN4]
MGG_01877	-4.52704	0.00440749	Down	MFS transporter [Source:UniProtKB/TrEMBL;Acc:G4MWN6]
MGG_01888	1.44498	4.31101e-10	Up	ASTRA-associated protein 1 [Source:UniProtKB/Swiss-Prot;Acc:A4RJA0]
MGG_01890	2.65042	1.63996e-93	Up	Putative uncharacterized protein [Source:UniProtKB/TrEMBL;Acc:G4MWP9]
MGG_01903	2.61972	2.66385e-93	Up	Alpha/beta hydrolase [Source:UniProtKB/TrEMBL;Acc:G4NG32]
MGG_01904	5.46799	0.000375467	Up	Putative uncharacterized protein [Source:UniProtKB/TrEMBL;Acc:G4NG31]
MGG_01914	-2.04678	0.01815	Down	Putative uncharacterized protein [Source:UniProtKB/TrEMBL;Acc:G4NG22]
MGG_01916	1.94888	3.39384e-39	Up	Putative uncharacterized protein [Source:UniProtKB/TrEMBL;Acc:G4NG21]
MGG_01921	-4.62249	1.07408e-16	Down	Putative uncharacterized protein [Source:UniProtKB/TrEMBL;Acc:G4NG17]
MGG_01922	-1.3676	3.85036e-33	Down	Polysaccharide deacetylase [Source:UniProtKB/TrEMBL;Acc:G4NG16]
MGG_01923	-1.46624	2.86191e-06	Down	Putative uncharacterized protein [Source:UniProtKB/TrEMBL;Acc:G4NG15]
MGG_01924	-3.25009	5.662e-55	Down	Benzoate 4-monooxygenase cytochrome P450 [Source:UniProtKB/TrEMBL;Acc:G4NG14]
MGG_01925	1.96276	1.62876e-56	Up	Bifunctional P-450:NADPH-P450 reductase [Source:UniProtKB/TrEMBL;Acc:G4NG13]
MGG_01931	-1.73283	3.86608e-48	Down	Siderophore iron transporter mirB [Source:UniProtKB/TrEMBL;Acc:G4NG10]
MGG_01932	-2.08443	2.36826e-08	Down	Putative uncharacterized protein [Source:UniProtKB/TrEMBL;Acc:G4NG09]
MGG_01935	-1.9144	2.36617e-24	Down	Short chain dehydrogenase/reductase [Source:UniProtKB/TrEMBL;Acc:G4NG06]
MGG_01940	-2.05346	7.62248e-30	Down	Putative uncharacterized protein [Source:UniProtKB/TrEMBL;Acc:G4NG05]
MGG_01941	-2.47328	4.12294e-47	Down	FAD binding domain-containing protein [Source:UniProtKB/TrEMBL;Acc:G4NG04]
MGG_01944	1.37438	3.63297e-15	Up	Putative uncharacterized protein [Source:UniProtKB/TrEMBL;Acc:G4NG01]
MGG_01945	-1.03324	9.89116e-07	Down	Putative uncharacterized protein [Source:UniProtKB/TrEMBL;Acc:G4NG00]
MGG_01950	3.243	1.27788e-14	Up	Putative uncharacterized protein [Source:UniProtKB/TrEMBL;Acc:G4MLZ1]
MGG_01951	2.01924	5.17062e-09	Up	4-coumarate-CoA ligase 2 [Source:UniProtKB/TrEMBL;Acc:G4MLZ2]
MGG_01952	1.39415	6.83033e-24	Up	Putative uncharacterized protein [Source:UniProtKB/TrEMBL;Acc:G4NFZ9]
MGG_01961	4.1007	1.87686e-80	Up	UDP-glucuronosyl/UDP-glucosyltransferase [Source:UniProtKB/TrEMBL;Acc:G4MLZ4]
MGG_01980	4.41026	5.38529e-15	Up	Putative uncharacterized protein [Source:UniProtKB/TrEMBL;Acc:G4MMC0]
MGG_01986	-2.2284	7.3898e-30	Down	Putative uncharacterized protein [Source:UniProtKB/TrEMBL;Acc:G4MMC8]
MGG_01993	-5.23071	1.53933e-14	Down	Putative uncharacterized protein [Source:UniProtKB/TrEMBL;Acc:G4MMD6]
MGG_01994	1.56721	4.12158e-38	Up	Putative uncharacterized protein [Source:UniProtKB/TrEMBL;Acc:G4MMD7]
MGG_01996	-1.51004	1.45122e-14	Down	Putative uncharacterized protein [Source:UniProtKB/TrEMBL;Acc:G4MME0]
MGG_02000	1.32089	7.49911e-15	Up	Putative uncharacterized protein [Source:UniProtKB/TrEMBL;Acc:G4MME5]
MGG_02047	2.61885	5.38519e-43	Up	Putative uncharacterized protein [Source:UniProtKB/TrEMBL;Acc:G4MMV9]
MGG_02049	-1.71227	1.61257e-06	Down	Interferon-induced GTP-binding protein Mx2 [Source:UniProtKB/TrEMBL;Acc:G4MMW2]
MGG_02058	2.29482	4.73148e-14	Up	Mitochondrial chaperone BCS1 [Source:UniProtKB/TrEMBL;Acc:G4MN83]
MGG_02059	3.00375	3.09315e-59	Up	Putative uncharacterized protein [Source:UniProtKB/TrEMBL;Acc:G4MN84]
MGG_02060	5.00614	1.43116e-13	Up	Aromatic amino acid aminotransferase [Source:UniProtKB/TrEMBL;Acc:G4MN85]
MGG_02061	1.29285	2.94814e-17	Up	CAMK protein kinase [Source:UniProtKB/TrEMBL;Acc:G4MN86]
MGG_02065	2.52271	2.01197e-52	Up	Kinesin light chain, variant [Source:UniProtKB/TrEMBL;Acc:G4MN92]
MGG_02067	4.13187	2.91303e-11	Up	Putative uncharacterized protein [Source:UniProtKB/TrEMBL;Acc:G4MN95]
MGG_02069	1.41764	5.1943e-12	Up	Glyoxalase/bleomycin resistance protein/dioxygenase [Source:UniProtKB/TrEMBL;Acc:G4MN98]
MGG_02072	-1.0607	8.39172e-08	Down	Amino-acid permease inda1 [Source:UniProtKB/TrEMBL;Acc:G4MNA3]
MGG_02082	2.09569	0.000743619	Up	Putative uncharacterized protein [Source:UniProtKB/TrEMBL;Acc:G4MNB7]
MGG_02090	1.43637	0.00606018	Up	Putative uncharacterized protein [Source:UniProtKB/TrEMBL;Acc:G4MNC5]
MGG_02097	2.05745	2.07698e-29	Up	Putative uncharacterized protein [Source:UniProtKB/TrEMBL;Acc:G4MNN8]
MGG_02100	1.07757	0.0422319	Up	Putative uncharacterized protein [Source:UniProtKB/TrEMBL;Acc:G4MNP1]
MGG_02101	1.99064	1.44153e-79	Up	Putative uncharacterized protein [Source:UniProtKB/TrEMBL;Acc:G4MNP2]
MGG_02104	-2.2574	1.54957e-37	Down	Putative uncharacterized protein [Source:UniProtKB/TrEMBL;Acc:G4MNP6]
MGG_02106	1.10775	1.91054e-10	Up	Putative uncharacterized protein [Source:UniProtKB/TrEMBL;Acc:G4MNP8]
MGG_02109	-1.92012	0.0210744	Down	Putative uncharacterized protein [Source:UniProtKB/TrEMBL;Acc:G4MNQ1]
MGG_02119	-1.58328	5.66988e-14	Down	High-affinity nicotinic acid transporter [Source:UniProtKB/TrEMBL;Acc:G4MNR3]
MGG_02120	-4.62369	1.13977e-104	Down	Sterigmatocystin 8-O-methyltransferase [Source:UniProtKB/TrEMBL;Acc:G4MNR4]
MGG_02121	-3.60533	0.0413739	Down	Putative uncharacterized protein [Source:UniProtKB/TrEMBL;Acc:G4MNR5]
MGG_02124	1.02051	9.23412e-16	Up	Potassium uptake protein [Source:UniProtKB/TrEMBL;Acc:G4MNR8]
MGG_02127	-1.33329	1.78871e-22	Down	Alcohol oxidase [Source:UniProtKB/TrEMBL;Acc:G4MNS3]
MGG_02129	-2.52359	4.28805e-12	Down	Putative uncharacterized protein [Source:UniProtKB/TrEMBL;Acc:G4MNS7]
MGG_02134	-2.84147	8.88009e-08	Down	Gamma-glutamyltransferase [Source:UniProtKB/TrEMBL;Acc:G4MNT3]
MGG_02143	3.18479	3.73575e-12	Up	Putative uncharacterized protein [Source:UniProtKB/TrEMBL;Acc:G4MP48]
MGG_02155	-3.35496	0.0198908	Down	Putative uncharacterized protein [Source:UniProtKB/TrEMBL;Acc:G4MP56]
MGG_02168	1.97319	1.63203e-18	Up	Putative uncharacterized protein [Source:UniProtKB/TrEMBL;Acc:G4MP66]
MGG_02169	1.61523	1.04939e-20	Up	Putative uncharacterized protein [Source:UniProtKB/TrEMBL;Acc:G4MP67]
MGG_02191	2.11188	5.68285e-22	Up	Putative uncharacterized protein [Source:UniProtKB/TrEMBL;Acc:G4MP87]
MGG_02201	1.25191	1.10496e-07	Up	Endothiapepsin [Source:UniProtKB/TrEMBL;Acc:G4MP93]
MGG_02207	3.606	1.70862e-08	Up	Putative uncharacterized protein [Source:UniProtKB/TrEMBL;Acc:G4MPL0]
MGG_02208	2.98009	1.65634e-54	Up	Putative uncharacterized protein [Source:UniProtKB/TrEMBL;Acc:G4MPL1]
MGG_02210	3.77326	1.06874e-91	Up	Vanadium chloroperoxidase [Source:UniProtKB/TrEMBL;Acc:G4MPL3]
MGG_02217	4.29843	0.0173651	Up	Glycosyltransferase [Source:UniProtKB/TrEMBL;Acc:G4MPM0]
MGG_02234	3.76981	5.51928e-17	Up	Putative uncharacterized protein [Source:UniProtKB/TrEMBL;Acc:G4MPP1]
MGG_02235	2.39371	8.7282e-10	Up	Oxidoreductase [Source:UniProtKB/TrEMBL;Acc:G4MPP2]
MGG_02239	-1.95793	1.6946e-06	Down	Putative uncharacterized protein [Source:UniProtKB/TrEMBL;Acc:G4MPP8]
MGG_02246	-1.16819	1.89366e-09	Down	Putative uncharacterized protein [Source:UniProtKB/TrEMBL;Acc:G4MQ14]
MGG_02252	-1.64981	0.000982897	Down	Tetrahydroxynaphthalene reductase [Source:UniProtKB/Swiss-Prot;Acc:Q12634]
MGG_02257	-1.42198	1.42854e-15	Down	Putative uncharacterized protein [Source:UniProtKB/TrEMBL;Acc:G4MQ23]
MGG_02259	-2.05794	1.89519e-37	Down	Putative uncharacterized protein [Source:UniProtKB/TrEMBL;Acc:G4MQ24]
MGG_02261	-1.41429	0.00197911	Down	Feruloyl esterase B [Source:UniProtKB/TrEMBL;Acc:G4MQ26]
MGG_02267	-4.78384	2.10855e-34	Down	Putative uncharacterized protein [Source:UniProtKB/TrEMBL;Acc:G4MQ30]
MGG_02272	1.9519	6.38172e-08	Up	Ent-kaurene oxidase [Source:UniProtKB/TrEMBL;Acc:G4MQ35]
MGG_02273	-1.79651	0.00129714	Down	Putative uncharacterized protein [Source:UniProtKB/TrEMBL;Acc:G4MQ36]
MGG_02295	-3.0507	2.25194e-48	Down	Putative uncharacterized protein [Source:UniProtKB/TrEMBL;Acc:G4MQ56]
MGG_02310	2.38677	1.44779e-05	Up	Putative uncharacterized protein [Source:UniProtKB/TrEMBL;Acc:G4MQH6]
MGG_02318	-1.33706	0.0114497	Down	Alpha-ketoglutarate-dependent taurine dioxygenase [Source:UniProtKB/TrEMBL;Acc:G4MQI6]
MGG_02319	3.308	2.75027e-05	Up	Pantothenate transporter liz1 [Source:UniProtKB/TrEMBL;Acc:G4MQI7]
MGG_02329	-5.24264	1.00829e-247	Down	Isotrichodermin C-15 hydroxylase [Source:UniProtKB/TrEMBL;Acc:G4MQJ3]
MGG_02330	-2.39062	2.54907e-28	Down	Putative uncharacterized protein [Source:UniProtKB/TrEMBL;Acc:G4MQJ4]
MGG_02331	-2.33459	7.59406e-29	Down	Putative uncharacterized protein [Source:UniProtKB/TrEMBL;Acc:G4MQJ5]
MGG_02332	-1.54122	0.00969396	Down	Putative uncharacterized protein [Source:UniProtKB/TrEMBL;Acc:G4MQJ6]
MGG_02337	-1.43528	1.4624e-31	Down	Retinol dehydrogenase 8 [Source:UniProtKB/TrEMBL;Acc:G4MQK2]
MGG_02339	-4.48575	6.90983e-05	Down	Putative uncharacterized protein [Source:UniProtKB/TrEMBL;Acc:G4MQK4]
MGG_02346	-1.01252	1.68029e-05	Down	Putative uncharacterized protein [Source:UniProtKB/TrEMBL;Acc:G4MQL3]
MGG_02349	-2.85516	0.025734	Down	Pyrroline-5-carboxylate reductase [Source:UniProtKB/TrEMBL;Acc:G4MQL7]
MGG_02354	1.92601	4.53042e-14	Up	Putative uncharacterized protein [Source:UniProtKB/TrEMBL;Acc:G4MQX9]
MGG_02355	2.35874	2.18724e-62	Up	Putative uncharacterized protein [Source:UniProtKB/TrEMBL;Acc:G4MQX8]
MGG_02366	-1.29785	3.41233e-19	Down	Putative uncharacterized protein [Source:UniProtKB/TrEMBL;Acc:G4MQY7]
MGG_02368	-1.64092	5.71831e-72	Down	Galactose oxidase [Source:UniProtKB/TrEMBL;Acc:G4MQZ0]
MGG_02371	-3.06498	3.17277e-07	Down	Alcohol dehydrogenase [Source:UniProtKB/TrEMBL;Acc:G4MQZ3]
MGG_02378	-2.12211	1.81858e-118	Down	Glutamate decarboxylase [Source:UniProtKB/TrEMBL;Acc:G4MR06]
MGG_02379	-2.02248	5.73909e-05	Down	Putative uncharacterized protein [Source:UniProtKB/TrEMBL;Acc:G4MR07]
MGG_02382	6.06561	2.20418e-38	Up	Putative uncharacterized protein [Source:UniProtKB/TrEMBL;Acc:G4MR11]
MGG_02383	2.27152	5.49249e-21	Up	Putative uncharacterized protein [Source:UniProtKB/TrEMBL;Acc:G4MR12]
MGG_02400	-2.2738	1.10456e-31	Down	Pirin [Source:UniProtKB/TrEMBL;Acc:G4MRE2]
MGG_02402	1.68382	6.15253e-28	Up	Putative uncharacterized protein [Source:UniProtKB/TrEMBL;Acc:G4MRE5]
MGG_02408	-1.05873	1.00232e-14	Down	Putative uncharacterized protein [Source:UniProtKB/TrEMBL;Acc:G4MRF4]
MGG_02424	-1.06962	9.50145e-07	Down	Ubiquitin/metalloprotease fusion protein [Source:UniProtKB/TrEMBL;Acc:G4MRH2]
MGG_02429	1.10437	9.34499e-11	Up	RING-2 protein [Source:UniProtKB/TrEMBL;Acc:G4MRH7]
MGG_02439	-1.02758	1.36625e-09	Down	Oxidoreductase [Source:UniProtKB/TrEMBL;Acc:G4MRI7]
MGG_02445	-1.88213	1.51684e-08	Down	Putative uncharacterized protein [Source:UniProtKB/TrEMBL;Acc:G4MRV3]
MGG_02475	1.05103	5.04539e-12	Up	Vitamin H transporter 1/biotin symporter vht1 [Source:UniProtKB/TrEMBL;Acc:G4MRY8]
MGG_02489	1.05823	3.08907e-23	Up	Branched-chain-amino-acid aminotransferase [Source:UniProtKB/TrEMBL;Acc:G4MK83]
MGG_02509	1.27964	3.86557e-24	Up	Juvenile hormone epoxide hydrolase 2 [Source:UniProtKB/TrEMBL;Acc:G4MKB4]
MGG_02519	-2.50297	4.15107e-153	Down	Putative uncharacterized protein [Source:UniProtKB/TrEMBL;Acc:G4MKC4]
MGG_02529	-1.19199	5.01623e-11	Down	Putative uncharacterized protein [Source:UniProtKB/TrEMBL;Acc:G5EHJ1]
MGG_02531	-3.24542	1.80261e-180	Down	Minor extracellular protease vpr [Source:UniProtKB/TrEMBL;Acc:G5EHB5]
MGG_02532	-4.81399	7.56296e-135	Down	Endoglucanase 1 [Source:UniProtKB/TrEMBL;Acc:G4NK46]
MGG_02539	-2.19511	4.01269e-21	Down	Putative uncharacterized protein [Source:UniProtKB/TrEMBL;Acc:G4NK35]
MGG_02542	-1.56682	4.79604e-09	Down	Putative uncharacterized protein [Source:UniProtKB/TrEMBL;Acc:G4NK31]
MGG_02544	-1.38018	6.29083e-10	Down	D-arabinitol dehydrogenase [Source:UniProtKB/TrEMBL;Acc:G4NK29]
MGG_02574	-1.00243	2.50457e-10	Down	Putative uncharacterized protein [Source:UniProtKB/TrEMBL;Acc:G5EGX8]
MGG_02581	-1.43078	1.15865e-07	Down	Putative uncharacterized protein [Source:UniProtKB/TrEMBL;Acc:G4NJU6]
MGG_02582	2.80199	6.55168e-154	Up	Putative uncharacterized protein [Source:UniProtKB/TrEMBL;Acc:G4NJU5]
MGG_02583	1.68618	3.25668e-09	Up	Mitochondrial ATP-binding cassette sub-family B member 6 [Source:UniProtKB/TrEMBL;Acc:G4NJU4]
MGG_02591	2.69723	6.98808e-26	Up	Putative uncharacterized protein [Source:UniProtKB/TrEMBL;Acc:G5EGW8]
MGG_02593	1.98785	5.12707e-34	Up	2-nitropropane dioxygenase [Source:UniProtKB/TrEMBL;Acc:G4NJT5]
MGG_02605	-1.07464	6.32121e-45	Down	Nipsnap family protein [Source:UniProtKB/TrEMBL;Acc:G5EI19]
MGG_02615	-2.44183	1.32763e-28	Down	Putative uncharacterized protein [Source:UniProtKB/TrEMBL;Acc:G4NJM1]
MGG_02618	-1.89802	0.0253547	Down	Putative uncharacterized protein [Source:UniProtKB/TrEMBL;Acc:G4NJL8]
MGG_02623	1.25867	1.2087e-31	Up	Putative uncharacterized protein [Source:UniProtKB/TrEMBL;Acc:G5EHK8]
MGG_02631	-2.34137	2.27314e-25	Down	Putative uncharacterized protein [Source:UniProtKB/TrEMBL;Acc:G4NJJ6]
MGG_02637	-3.81191	1.08003e-58	Down	Putative uncharacterized protein [Source:UniProtKB/TrEMBL;Acc:G4NJJ7]
MGG_02638	-1.97441	1.71542e-50	Down	Putative uncharacterized protein [Source:UniProtKB/TrEMBL;Acc:G4NJJ0]
MGG_02641	-1.87227	5.93043e-27	Down	Putative uncharacterized protein [Source:UniProtKB/TrEMBL;Acc:G4NJI7]
MGG_02646	-1.57776	0.000886687	Down	Putative uncharacterized protein [Source:UniProtKB/TrEMBL;Acc:G4NJI2]
MGG_02647	-8.12316	2.65883e-65	Down	UVI-1 [Source:UniProtKB/TrEMBL;Acc:G4NJI0]
MGG_02648	2.30731	3.09535e-37	Up	Interferon-induced GTP-binding protein Mx [Source:UniProtKB/TrEMBL;Acc:G4NJH9]
MGG_02654	-2.30162	1.17108e-53	Down	Putative uncharacterized protein [Source:UniProtKB/TrEMBL;Acc:G4NJH1]
MGG_02656	1.03057	2.7623e-34	Up	Protein kinase rad3 [Source:UniProtKB/TrEMBL;Acc:G4NJG7]
MGG_02662	1.59194	4.81393e-07	Up	Putative uncharacterized protein [Source:UniProtKB/TrEMBL;Acc:G4NJF6]
MGG_02666	-2.84566	3.28411e-46	Down	Putative uncharacterized protein [Source:UniProtKB/TrEMBL;Acc:G4NJF0]
MGG_02691	1.03141	4.34267e-33	Up	Lipoyl synthase [Source:UniProtKB/TrEMBL;Acc:G5EHQ4]
MGG_02692	-2.33039	2.22013e-05	Down	Putative uncharacterized protein [Source:UniProtKB/TrEMBL;Acc:G5EHU7]
MGG_02694	-2.55682	5.0279e-57	Down	Putative uncharacterized protein [Source:UniProtKB/TrEMBL;Acc:G5EH98]
MGG_02695	-1.11037	1.15612e-30	Down	Cysteine proteinase 1 [Source:UniProtKB/TrEMBL;Acc:G5EHT3]
MGG_02702	-1.9141	0.00534241	Down	Putative uncharacterized protein [Source:UniProtKB/TrEMBL;Acc:G5EI67]
MGG_02704	-1.66315	3.02553e-31	Down	Putative uncharacterized protein [Source:UniProtKB/TrEMBL;Acc:G4NJ99]
MGG_02705	-1.69934	5.73198e-77	Down	Putative uncharacterized protein [Source:UniProtKB/TrEMBL;Acc:G4NJ98]
MGG_02717	-1.17906	0.000395006	Down	Putative uncharacterized protein [Source:UniProtKB/TrEMBL;Acc:G4NJ83]
MGG_02720	-6.21759	1.23201e-16	Down	Putative uncharacterized protein [Source:UniProtKB/TrEMBL;Acc:G4NJ79]
MGG_02722	-1.54526	7.76787e-102	Down	Putative uncharacterized protein [Source:UniProtKB/TrEMBL;Acc:G5EGX1]
MGG_02729	1.22469	0.000743619	Up	Putative uncharacterized protein [Source:UniProtKB/TrEMBL;Acc:G4NJ68]
MGG_02754	1.38785	9.95849e-54	Up	Putative uncharacterized protein [Source:UniProtKB/TrEMBL;Acc:G4NJ41]
MGG_02758	-1.62744	2.3074e-26	Down	Putative uncharacterized protein [Source:UniProtKB/TrEMBL;Acc:G4NJ36]
MGG_02761	1.27708	2.88441e-24	Up	Pre-rRNA-processing protein IPI1 [Source:UniProtKB/Swiss-Prot;Acc:A4RBW8]
MGG_02762	3.0021	4.50431e-20	Up	ATP-dependent RNA helicase DED1 [Source:UniProtKB/TrEMBL;Acc:G5EHR3]
MGG_02774	-1.22754	2.23469e-23	Down	Copper transporter [Source:UniProtKB/TrEMBL;Acc:G5EHU1]
MGG_02775	-3.34189	6.08553e-40	Down	Putative uncharacterized protein [Source:UniProtKB/TrEMBL;Acc:G5EI37]
MGG_02777	1.26829	1.26985e-11	Up	Putative uncharacterized protein [Source:UniProtKB/TrEMBL;Acc:G5EGY0]
MGG_02783	-2.6877	9.11658e-08	Down	Lactose permease [Source:UniProtKB/TrEMBL;Acc:G4NJ01]
MGG_02787	1.72793	2.86258e-16	Up	Putative uncharacterized protein [Source:UniProtKB/TrEMBL;Acc:G5EGW9]
MGG_02793	1.4164	1.28311e-46	Up	Glycosyl hydrolase family 76 protein [Source:UniProtKB/TrEMBL;Acc:G4NIY9]
MGG_02795	1.10828	0.0304929	Up	RIP defective [Source:UniProtKB/TrEMBL;Acc:G4NIY7]
MGG_02805	-2.45236	2.42194e-97	Down	Putative uncharacterized protein [Source:UniProtKB/TrEMBL;Acc:G5EHC8]
MGG_02810	2.25493	6.14296e-42	Up	CAMK/CAMKL/GIN4 protein kinase [Source:UniProtKB/TrEMBL;Acc:G4NIX0]
MGG_02814	-3.09472	1.27688e-57	Down	Putative uncharacterized protein [Source:UniProtKB/TrEMBL;Acc:G5EH42]
MGG_02818	1.02868	0.0160791	Up	Isoamyl alcohol oxidase [Source:UniProtKB/TrEMBL;Acc:G4NIW1]
MGG_02848	-1.35003	4.64511e-72	Down	Putative uncharacterized protein [Source:UniProtKB/TrEMBL;Acc:G5EI17]
MGG_02849	-3.45515	3.64353e-16	Down	Putative uncharacterized protein [Source:UniProtKB/TrEMBL;Acc:G5EH92]
MGG_02851	-2.37869	1.58432e-145	Down	Putative uncharacterized protein [Source:UniProtKB/TrEMBL;Acc:G4NLT9]
MGG_02854	-1.83744	2.72702e-07	Down	Pirin domain-containing protein [Source:UniProtKB/TrEMBL;Acc:G5EHK6]
MGG_02859	-1.16868	4.59146e-23	Down	Initiation-specific alpha-1,6-mannosyltransferase [Source:UniProtKB/TrEMBL;Acc:G5EGV3]
MGG_02863	1.05452	6.07606e-08	Up	Oryzin [Source:UniProtKB/TrEMBL;Acc:G5EHJ3]
MGG_02866	1.04196	1.47503e-09	Up	Putative uncharacterized protein [Source:UniProtKB/TrEMBL;Acc:G4NLS4]
MGG_02889	-4.17131	7.81325e-20	Down	Putative uncharacterized protein [Source:UniProtKB/TrEMBL;Acc:G5EHA6]
MGG_02895	1.35513	6.60057e-39	Up	Putative uncharacterized protein [Source:UniProtKB/TrEMBL;Acc:G4NLN4]
MGG_02900	1.03335	4.42137e-17	Up	Putative uncharacterized protein [Source:UniProtKB/TrEMBL;Acc:G5EI54]
MGG_02903	3.00334	2.92533e-55	Up	Carboxylesterase [Source:UniProtKB/TrEMBL;Acc:G4NLM5]
MGG_02919	-1.82038	2.51945e-25	Down	Putative uncharacterized protein [Source:UniProtKB/TrEMBL;Acc:G4NLK4]
MGG_02922	-2.47538	2.96563e-34	Down	Putative uncharacterized protein [Source:UniProtKB/TrEMBL;Acc:G4NLK1]
MGG_02928	-1.04295	1.69646e-20	Down	Putative uncharacterized protein [Source:UniProtKB/TrEMBL;Acc:G4NLJ2]
MGG_02933	-1.51897	1.74693e-36	Down	Putative uncharacterized protein [Source:UniProtKB/TrEMBL;Acc:G5EH51]
MGG_02936	5.86418	6.42245e-76	Up	Putative uncharacterized protein [Source:UniProtKB/TrEMBL;Acc:G5EHU0]
MGG_02943	-2.25425	8.19958e-30	Down	Putative uncharacterized protein [Source:UniProtKB/TrEMBL;Acc:G4NLD6]
MGG_02947	1.37736	8.43452e-20	Up	Putative uncharacterized protein [Source:UniProtKB/TrEMBL;Acc:G4NLD3]
MGG_02955	-1.15958	7.72724e-45	Down	IMP-specific 5'-nucleotidase 1 [Source:UniProtKB/TrEMBL;Acc:G5EI09]
MGG_02956	-1.67467	5.48908e-37	Down	Putative uncharacterized protein [Source:UniProtKB/TrEMBL;Acc:G4NLC3]
MGG_02966	1.63548	2.17091e-24	Up	Putative uncharacterized protein [Source:UniProtKB/TrEMBL;Acc:G4NLA7]
MGG_02976	-1.05693	2.62612e-24	Down	Putative uncharacterized protein [Source:UniProtKB/TrEMBL;Acc:G5EHR0]
MGG_02980	1.15901	1.83481e-30	Up	DNA-(Apurinic or apyrimidinic site) lyase 2 [Source:UniProtKB/TrEMBL;Acc:G4NL44]
MGG_02988	3.68368	2.20396e-113	Up	Putative uncharacterized protein [Source:UniProtKB/TrEMBL;Acc:G4NL30]
MGG_02989	4.69676	5.3358e-10	Up	Putative uncharacterized protein [Source:UniProtKB/TrEMBL;Acc:G4NL29]
MGG_02991	1.16737	3.97496e-27	Up	Putative uncharacterized protein [Source:UniProtKB/TrEMBL;Acc:G4NL25]
MGG_02992	1.12344	1.88344e-32	Up	Putative uncharacterized protein [Source:UniProtKB/TrEMBL;Acc:G4NL24]
MGG_03002	-1.1658	5.22572e-14	Down	Putative uncharacterized protein [Source:UniProtKB/TrEMBL;Acc:G4NL14]
MGG_03004	1.22363	0.000536174	Up	Putative uncharacterized protein [Source:UniProtKB/TrEMBL;Acc:G4NL12]
MGG_03006	-1.37049	9.62596e-36	Down	Putative uncharacterized protein [Source:UniProtKB/TrEMBL;Acc:G5EHG1]
MGG_03012	1.30253	2.862e-08	Up	Putative uncharacterized protein [Source:UniProtKB/TrEMBL;Acc:G5EHX1]
MGG_03022	1.84921	2.77495e-12	Up	Putative uncharacterized protein [Source:UniProtKB/TrEMBL;Acc:G5EHE3]
MGG_03025	1.04047	0.0335972	Up	Putative uncharacterized protein [Source:UniProtKB/TrEMBL;Acc:G4NKU3]
MGG_03030	-2.35954	1.14676e-45	Down	Putative uncharacterized protein [Source:UniProtKB/TrEMBL;Acc:G5EHC3]
MGG_03034	3.45539	9.35497e-20	Up	Putative uncharacterized protein [Source:UniProtKB/TrEMBL;Acc:G4NKT1]
MGG_03038	-1.37634	6.95675e-15	Down	Putative uncharacterized protein [Source:UniProtKB/TrEMBL;Acc:G4NKS4]
MGG_03043	-2.84205	3.02143e-05	Down	Putative uncharacterized protein [Source:UniProtKB/TrEMBL;Acc:G4NKR8]
MGG_03044	-1.59271	1.60455e-14	Down	Putative uncharacterized protein [Source:UniProtKB/TrEMBL;Acc:G5EHT9]
MGG_03070	-1.12177	1.79248e-18	Down	Epoxide hydrolase domain-containing protein [Source:UniProtKB/TrEMBL;Acc:G5EH85]
MGG_03072	1.18331	2.61067e-18	Up	DNA-directed RNA polymerase III subunit RPC10 [Source:UniProtKB/TrEMBL;Acc:G5EHE0]
MGG_03078	-1.50842	0.00623511	Down	Putative uncharacterized protein [Source:UniProtKB/TrEMBL;Acc:G5EHW6]
MGG_03081	-2.52144	1.13615e-44	Down	Putative uncharacterized protein [Source:UniProtKB/TrEMBL;Acc:G5EHW8]
MGG_03085	-3.68493	4.67196e-10	Down	Putative uncharacterized protein [Source:UniProtKB/TrEMBL;Acc:G5EHI0]
MGG_03089	-1.32086	1.16108e-27	Down	Transmembrane BAX inhibitor domain-containing protein-containing protein 4 [Source:UniProtKB/TrEMBL;Acc:G5EI05]
MGG_03098	1.01227	5.79773e-07	Up	Thiazole biosynthetic enzyme [Source:UniProtKB/TrEMBL;Acc:G4NKA9]
MGG_03103	-1.07688	5.86535e-23	Down	High-affinity methionine permease [Source:UniProtKB/TrEMBL;Acc:G5EGX9]
MGG_03110	-1.51003	2.7783e-24	Down	Putative uncharacterized protein [Source:UniProtKB/TrEMBL;Acc:G5EI72]
MGG_03117	-4.89605	5.94318e-57	Down	Alpha-ketoglutarate-dependent taurine dioxygenase [Source:UniProtKB/TrEMBL;Acc:G4N5Z1]
MGG_03118	-2.27373	2.92983e-39	Down	Putative uncharacterized protein [Source:UniProtKB/TrEMBL;Acc:G4N5Z0]
MGG_03123	-2.05126	1.59472e-92	Down	MATE efflux family protein subfamily [Source:UniProtKB/TrEMBL;Acc:G4N5Y3]
MGG_03130	-1.85976	3.70432e-22	Down	Pps1 dual specificty phosphatase [Source:UniProtKB/TrEMBL;Acc:G4NAV8]
MGG_03132	1.40682	1.16045e-58	Up	DNA repair helicase rad15 [Source:UniProtKB/TrEMBL;Acc:G4NAV5]
MGG_03133	1.31857	2.08247e-25	Up	Putative uncharacterized protein [Source:UniProtKB/TrEMBL;Acc:G4NAV4]
MGG_03160	-1.03978	2.31332e-07	Down	Aldehyde reductase 1 [Source:UniProtKB/TrEMBL;Acc:G4NAS0]
MGG_03168	1.68828	5.1884e-08	Up	Putative uncharacterized protein [Source:UniProtKB/TrEMBL;Acc:G4NAR1]
MGG_03176	2.03881	1.431e-06	Up	Putative uncharacterized protein [Source:UniProtKB/TrEMBL;Acc:G4NAF0]
MGG_03177	2.57565	0.000630418	Up	Putative uncharacterized protein [Source:UniProtKB/TrEMBL;Acc:G4NAE9]
MGG_03178	1.96916	4.02406e-82	Up	Putative uncharacterized protein [Source:UniProtKB/TrEMBL;Acc:G4NAE8]
MGG_03186	-1.10411	3.12844e-50	Down	1,4-alpha-glucan-branching enzyme [Source:UniProtKB/TrEMBL;Acc:G4NAD9]
MGG_03200	-1.18848	6.18418e-36	Down	Zinc metalloprotease mde10 [Source:UniProtKB/TrEMBL;Acc:G4NAC1]
MGG_03209	-1.37397	2.39169e-17	Down	Putative uncharacterized protein [Source:UniProtKB/TrEMBL;Acc:G4NAA7]
MGG_03212	-1.77064	6.21386e-18	Down	Putative uncharacterized protein [Source:UniProtKB/TrEMBL;Acc:G4NAA3]
MGG_03231	-1.41601	0.0325532	Down	Pentachlorophenol 4-monooxygenase [Source:UniProtKB/TrEMBL;Acc:G4N9X7]
MGG_03245	-1.9588	3.62285e-13	Down	Aldose 1-epimerase [Source:UniProtKB/TrEMBL;Acc:G4N9V8]
MGG_03257	-1.08426	8.19628e-09	Down	Plasma alpha-L-fucosidase [Source:UniProtKB/TrEMBL;Acc:G4N9U6]
MGG_03263	-2.0648	1.62131e-35	Down	Betaine aldehyde dehydrogenase [Source:UniProtKB/TrEMBL;Acc:G4N9J6]
MGG_03268	-1.02166	0.0199396	Down	Putative uncharacterized protein [Source:UniProtKB/TrEMBL;Acc:G4N9I7]
MGG_03272	2.10074	0.0179459	Up	Putative uncharacterized protein [Source:UniProtKB/TrEMBL;Acc:G4N9I3]
MGG_03279	2.10538	1.88404e-22	Up	Putative uncharacterized protein [Source:UniProtKB/TrEMBL;Acc:G4N9H3]
MGG_03280	1.61931	9.30969e-37	Up	Nitrilase 2 [Source:UniProtKB/TrEMBL;Acc:G4N9H1]
MGG_03287	-1.55776	2.38532e-32	Down	Alpha-amylase [Source:UniProtKB/TrEMBL;Acc:G4N9G3]
MGG_03290	-1.17582	4.87623e-37	Down	N-(5-amino-5-carboxypentanoyl)-L-cysteinyl-D-valine synthase [Source:UniProtKB/TrEMBL;Acc:G4N9G1]
MGG_03298	-1.06078	0.00207112	Down	Putative uncharacterized protein [Source:UniProtKB/TrEMBL;Acc:G4N9F3]
MGG_03299	-1.33692	2.23303e-06	Down	Phosphate:H+ symporter [Source:UniProtKB/TrEMBL;Acc:G4N9F2]
MGG_03301	1.25979	6.24192e-28	Up	Putative uncharacterized protein [Source:UniProtKB/TrEMBL;Acc:G4N9F1]
MGG_03304	1.99771	2.04019e-50	Up	Putative uncharacterized protein [Source:UniProtKB/TrEMBL;Acc:G4N996]
MGG_03309	-2.20799	3.95499e-07	Down	Putative uncharacterized protein [Source:UniProtKB/TrEMBL;Acc:G4N989]
MGG_03312	3.17962	2.49531e-10	Up	Putative uncharacterized protein [Source:UniProtKB/TrEMBL;Acc:G4N985]
MGG_03326	-1.77306	7.56335e-35	Down	Putative uncharacterized protein [Source:UniProtKB/TrEMBL;Acc:G4N966]
MGG_03327	-2.06182	1.55509e-06	Down	Putative uncharacterized protein [Source:UniProtKB/TrEMBL;Acc:G4N965]
MGG_03328	-1.0014	5.37826e-14	Down	Putative uncharacterized protein [Source:UniProtKB/TrEMBL;Acc:G4N964]
MGG_03329	-1.7237	3.00802e-14	Down	Small heat shock protein [Source:UniProtKB/TrEMBL;Acc:G4N963]
MGG_03332	-1.81605	3.61851e-58	Down	Copper amine oxidase 1 [Source:UniProtKB/TrEMBL;Acc:G4N960]
MGG_03333	1.4897	1.56334e-19	Up	Putative uncharacterized protein [Source:UniProtKB/TrEMBL;Acc:G4N959]
MGG_03336	-1.33147	8.42449e-22	Down	LEA domain-containing protein [Source:UniProtKB/TrEMBL;Acc:G4N953]
MGG_03341	-1.83661	1.47838e-07	Down	Plastidic glucose transporter 4 [Source:UniProtKB/TrEMBL;Acc:G4N947]
MGG_03347	1.45098	7.30947e-25	Up	Putative uncharacterized protein [Source:UniProtKB/TrEMBL;Acc:G4N8Z2]
MGG_03349	-2.27142	6.80292e-10	Down	Putative uncharacterized protein [Source:UniProtKB/TrEMBL;Acc:G4N8Z0]
MGG_03360	2.78534	4.90849e-139	Up	Carboxylic acid transporter [Source:UniProtKB/TrEMBL;Acc:G4N8X6]
MGG_03362	-2.25421	0.000171182	Down	Putative uncharacterized protein [Source:UniProtKB/TrEMBL;Acc:G4N8X4]
MGG_03363	-1.18274	0.0260538	Down	Putative uncharacterized protein [Source:UniProtKB/TrEMBL;Acc:G4N8X3]
MGG_03364	-1.03684	0.00107122	Down	Putative uncharacterized protein [Source:UniProtKB/TrEMBL;Acc:G4N8X2]
MGG_03367	-4.0819	6.16619e-160	Down	Putative uncharacterized protein [Source:UniProtKB/TrEMBL;Acc:G4N8W6]
MGG_03368	-4.82132	1.71019e-173	Down	Putative uncharacterized protein [Source:UniProtKB/TrEMBL;Acc:G4N8W5]
MGG_03369	-1.14404	3.27953e-07	Down	Putative uncharacterized protein [Source:UniProtKB/TrEMBL;Acc:G4N8W4]
MGG_03374	-2.82068	1.25835e-24	Down	Beta-1,6-galactanase [Source:UniProtKB/TrEMBL;Acc:G4N8V8]
MGG_03375	2.45911	4.7463e-33	Up	Isotrichodermin C-15 hydroxylase [Source:UniProtKB/TrEMBL;Acc:G4N8V7]
MGG_03383	-3.32971	3.1388e-83	Down	Putative uncharacterized protein [Source:UniProtKB/TrEMBL;Acc:G4N8U9]
MGG_03392	-1.72375	1.33684e-15	Down	Putative uncharacterized protein [Source:UniProtKB/TrEMBL;Acc:G4N8N8]
MGG_03393	-2.91111	1.44239e-181	Down	Putative uncharacterized protein [Source:UniProtKB/TrEMBL;Acc:G4N8N6]
MGG_03395	2.93649	2.96974e-36	Up	Putative uncharacterized protein [Source:UniProtKB/TrEMBL;Acc:G4N8N4]
MGG_03396	2.24764	1.01475e-59	Up	Putative uncharacterized protein [Source:UniProtKB/TrEMBL;Acc:G4N8N3]
MGG_03407	-1.16249	0.000496831	Down	Putative uncharacterized protein [Source:UniProtKB/TrEMBL;Acc:G4N8M0]
MGG_03414	-1.9837	0.000201412	Down	Short chain dehydrogenase/reductase family protein [Source:UniProtKB/TrEMBL;Acc:G4N8L1]
MGG_03415	1.8287	6.0245e-69	Up	Putative uncharacterized protein [Source:UniProtKB/TrEMBL;Acc:G4N8L0]
MGG_03416	2.4165	1.79931e-117	Up	Acetyltransferase [Source:UniProtKB/TrEMBL;Acc:G4N8K9]
MGG_03417	1.97569	0.000580675	Up	Putative uncharacterized protein [Source:UniProtKB/TrEMBL;Acc:G4N8K8]
MGG_03425	-1.72706	0.000851661	Down	Putative uncharacterized protein [Source:UniProtKB/TrEMBL;Acc:G4N8J7]
MGG_03439	-1.76519	7.98328e-52	Down	Acid phosphatase [Source:UniProtKB/TrEMBL;Acc:G4N8C6]
MGG_03442	1.43945	1.2984e-08	Up	Putative uncharacterized protein [Source:UniProtKB/TrEMBL;Acc:G4N8C0]
MGG_03460	-1.16969	0.0360688	Down	2-hydroxyacid dehydrogenase [Source:UniProtKB/TrEMBL;Acc:G4N8A0]
MGG_03465	2.24195	1.37286e-101	Up	Putative uncharacterized protein [Source:UniProtKB/TrEMBL;Acc:G4N894]
MGG_03468	2.34392	6.46538e-07	Up	Intracellular hyphae protein 1 [Source:UniProtKB/TrEMBL;Acc:G4N891]
MGG_03469	-1.0732	6.70803e-16	Down	Putative uncharacterized protein [Source:UniProtKB/TrEMBL;Acc:G4N890]
MGG_03482	-2.98802	3.67327e-09	Down	Putative uncharacterized protein [Source:UniProtKB/TrEMBL;Acc:G4N820]
MGG_03504	-4.29182	2.46553e-234	Down	Putative uncharacterized protein [Source:UniProtKB/TrEMBL;Acc:G4N7Z6]
MGG_03526	1.81538	1.12226e-19	Up	Putative uncharacterized protein [Source:UniProtKB/TrEMBL;Acc:G4N7R9]
MGG_03529	-1.15725	1.04864e-07	Down	Integral membrane protein [Source:UniProtKB/TrEMBL;Acc:G4N7R5]
MGG_03545	-2.11144	6.28663e-74	Down	Putative uncharacterized protein [Source:UniProtKB/TrEMBL;Acc:G4N7P8]
MGG_03549	1.05872	6.05749e-30	Up	DNA repair protein rhp54 [Source:UniProtKB/TrEMBL;Acc:G4N7P2]
MGG_03556	1.01589	2.86957e-20	Up	H/ACA ribonucleoprotein complex subunit 1 [Source:UniProtKB/TrEMBL;Acc:G4N7N5]
MGG_03586	-1.13223	3.46909e-28	Down	Putative uncharacterized protein [Source:UniProtKB/TrEMBL;Acc:G4N7E5]
MGG_03588	-1.13713	3.52384e-06	Down	Putative uncharacterized protein [Source:UniProtKB/TrEMBL;Acc:G4N7E3]
MGG_03593	-2.44699	3.07672e-71	Down	Putative uncharacterized protein [Source:UniProtKB/TrEMBL;Acc:G4N7D9]
MGG_03599	-1.52025	0.0103375	Down	Acidic endochitinase SE2 [Source:UniProtKB/TrEMBL;Acc:G4N7C8]
MGG_03609	-1.4627	1.0872e-11	Down	Putative uncharacterized protein [Source:UniProtKB/TrEMBL;Acc:G4N757]
MGG_03639	2.40005	2.19216e-49	Up	Putative uncharacterized protein [Source:UniProtKB/TrEMBL;Acc:G4N718]
MGG_03648	1.00715	6.68562e-10	Up	NAD(P)H-dependent D-xylose reductase xyl1 [Source:UniProtKB/TrEMBL;Acc:G4N708]
MGG_03651	3.36822	0	Up	Putative uncharacterized protein [Source:UniProtKB/TrEMBL;Acc:G4N705]
MGG_03654	2.20406	2.69358e-142	Up	Putative uncharacterized protein [Source:UniProtKB/TrEMBL;Acc:G4N6U8]
MGG_03662	-2.26824	9.53187e-36	Down	Phosphoadenosine phosphosulfate reductase [Source:UniProtKB/TrEMBL;Acc:G4N6T9]
MGG_03665	-1.24737	9.37592e-11	Down	tRNA wybutosine-synthesizing protein 3 [Source:UniProtKB/TrEMBL;Acc:G4N6T6]
MGG_03671	-4.1179	2.09043e-165	Down	Putative uncharacterized protein [Source:UniProtKB/TrEMBL;Acc:G4N6S9]
MGG_03682	-1.58748	3.95655e-18	Down	Putative uncharacterized protein [Source:UniProtKB/TrEMBL;Acc:G4N6R4]
MGG_03685	-1.99734	3.02882e-20	Down	Putative uncharacterized protein [Source:UniProtKB/TrEMBL;Acc:G4N6R0]
MGG_03689	1.52734	1.44034e-16	Up	3-oxoacyl- [Source:UniProtKB/TrEMBL;]
MGG_03706	-1.6115	1.61286e-07	Down	Integral membrane protein [Source:UniProtKB/TrEMBL;Acc:G4N6I6]
MGG_03707	-1.29131	3.10102e-06	Down	NADP-dependent leukotriene B4 12-hydroxydehydrogenase [Source:UniProtKB/TrEMBL;Acc:G4N6I5]
MGG_03739	1.27895	0.00111605	Up	Putative uncharacterized protein [Source:UniProtKB/TrEMBL;Acc:G4N6F1]
MGG_03753	1.28478	0.0453999	Up	Putative uncharacterized protein [Source:UniProtKB/TrEMBL;Acc:G4NHQ9]
MGG_03754	2.51604	1.83768e-86	Up	Putative uncharacterized protein [Source:UniProtKB/TrEMBL;Acc:G4NHQ8]
MGG_03755	2.20747	1.0814e-17	Up	Putative uncharacterized protein [Source:UniProtKB/TrEMBL;Acc:G4NHQ7]
MGG_03756	1.39767	5.19726e-18	Up	Putative uncharacterized protein [Source:UniProtKB/TrEMBL;Acc:G4NHQ6]
MGG_03761	-1.36627	4.95981e-30	Down	Putative uncharacterized protein [Source:UniProtKB/TrEMBL;Acc:G4NHQ0]
MGG_03764	-1.77882	2.96199e-07	Down	Salicylate hydroxylase [Source:UniProtKB/TrEMBL;Acc:G4NHP7]
MGG_03765	-1.02161	4.99042e-14	Down	7-dehydrocholesterol reductase [Source:UniProtKB/TrEMBL;Acc:G4NHP6]
MGG_03773	-1.23674	8.69753e-05	Down	Hydroxyquinol 1,2-dioxygenase [Source:UniProtKB/TrEMBL;Acc:G4NHN8]
MGG_03781	1.36538	3.77036e-08	Up	Putative uncharacterized protein [Source:UniProtKB/TrEMBL;Acc:G4NHN3]
MGG_03791	2.64691	1.94869e-14	Up	Putative uncharacterized protein [Source:UniProtKB/TrEMBL;Acc:G4NHM5]
MGG_03792	1.15274	0.0230656	Up	Putative uncharacterized protein [Source:UniProtKB/TrEMBL;Acc:G4NHM4]
MGG_03800	5.926	9.45575e-33	Up	Putative uncharacterized protein [Source:UniProtKB/TrEMBL;Acc:G4NHL8]
MGG_03805	-4.39255	0.0410839	Down	Putative uncharacterized protein [Source:UniProtKB/TrEMBL;Acc:G4NHL4]
MGG_03807	1.00553	0.000237961	Up	Putative uncharacterized protein [Source:UniProtKB/TrEMBL;Acc:G4NHL2]
MGG_03811	-1.26329	1.78486e-05	Down	Putative uncharacterized protein [Source:UniProtKB/TrEMBL;Acc:G4NHK6]
MGG_03822	3.82478	1.43348e-150	Up	Peptidase family T4 [Source:UniProtKB/TrEMBL;Acc:G4NHJ4]
MGG_03825	-4.46741	4.40401e-29	Down	Isotrichodermin C-15 hydroxylase [Source:UniProtKB/TrEMBL;Acc:G4NHJ0]
MGG_03827	-2.92659	1.56029e-08	Down	Aflatoxin B1 aldehyde reductase member 2 [Source:UniProtKB/TrEMBL;Acc:G4NHI8]
MGG_03833	2.80703	0.00163033	Up	Putative uncharacterized protein [Source:UniProtKB/TrEMBL;Acc:G4NHI2]
MGG_03842	-1.16125	1.17679e-30	Down	Putative uncharacterized protein [Source:UniProtKB/TrEMBL;Acc:G4NHH1]
MGG_03843	-1.69863	4.47284e-48	Down	Putative uncharacterized protein [Source:UniProtKB/TrEMBL;Acc:G4NHH0]
MGG_03844	-1.26145	1.68107e-05	Down	Glycosyl hydrolase family 43 protein [Source:UniProtKB/TrEMBL;Acc:G4NHG9]
MGG_03847	-2.51953	4.71714e-13	Down	Putative uncharacterized protein [Source:UniProtKB/TrEMBL;Acc:G4NHG7]
MGG_03849	-1.61964	0.0132494	Down	Putative uncharacterized protein [Source:UniProtKB/TrEMBL;Acc:G4NHG5]
MGG_03865	-2.10075	5.9792e-77	Down	Putative uncharacterized protein [Source:UniProtKB/TrEMBL;Acc:G4NHE9]
MGG_03869	1.15324	5.04428e-14	Up	Cysteine sulfinic acid decarboxylase [Source:UniProtKB/TrEMBL;Acc:G4NHE4]
MGG_03871	-1.63452	1.77847e-47	Down	Putative uncharacterized protein [Source:UniProtKB/TrEMBL;Acc:G4NHD8]
MGG_03880	-2.96398	7.53708e-79	Down	Alcohol dehydrogenase 1 [Source:UniProtKB/TrEMBL;Acc:G4NHC2]
MGG_03883	-1.42896	6.6868e-38	Down	Alpha-1,2-mannosyltransferase alg-11 [Source:UniProtKB/TrEMBL;Acc:G4NHB9]
MGG_03891	-1.5648	3.04751e-10	Down	Putative uncharacterized protein [Source:UniProtKB/TrEMBL;Acc:G4NHB0]
MGG_03896	1.10979	1.56138e-34	Up	Putative uncharacterized protein [Source:UniProtKB/TrEMBL;Acc:G4NHA3]
MGG_03898	3.06496	1.47583e-15	Up	Putative uncharacterized protein [Source:UniProtKB/TrEMBL;Acc:G4NHA1]
MGG_03900	-1.47117	1.02566e-51	Down	Aldehyde dehydrogenase [Source:UniProtKB/TrEMBL;Acc:G4NH99]
MGG_03914	1.24648	1.3037e-18	Up	Putative uncharacterized protein [Source:UniProtKB/TrEMBL;Acc:G4NH79]
MGG_03915	2.14671	1.04086e-161	Up	Pyridoxamine phosphate oxidase [Source:UniProtKB/TrEMBL;Acc:G4NH78]
MGG_03916	1.70988	2.2068e-93	Up	Putative uncharacterized protein [Source:UniProtKB/TrEMBL;Acc:G4NH77]
MGG_03934	1.05897	0.0348048	Up	Putative uncharacterized protein [Source:UniProtKB/TrEMBL;Acc:G4NH53]
MGG_03937	-1.05917	1.10471e-35	Down	Serine/threonine protein kinase [Source:UniProtKB/TrEMBL;Acc:G4NH50]
MGG_03957	-1.28867	1.48185e-14	Down	Putative uncharacterized protein [Source:UniProtKB/TrEMBL;Acc:G4NH30]
MGG_03966	1.59228	1.2208e-19	Up	Putative uncharacterized protein [Source:UniProtKB/TrEMBL;Acc:G4NH21]
MGG_03977	-2.40028	1.87472e-24	Down	Putative uncharacterized protein [Source:UniProtKB/TrEMBL;Acc:G4NGZ9]
MGG_03995	-4.08772	8.73239e-123	Down	Carboxypeptidase S1 [Source:UniProtKB/TrEMBL;Acc:G4NGY2]
MGG_04017	1.51948	1.27662e-26	Up	L-asparaginase [Source:UniProtKB/TrEMBL;Acc:G4NGV6]
MGG_04034	-1.28475	6.28125e-25	Down	Formate dehydrogenase [Source:UniProtKB/TrEMBL;Acc:G4NGT3]
MGG_04059	1.31466	1.92697e-36	Up	Phosphoserine aminotransferase [Source:UniProtKB/TrEMBL;Acc:G4NGQ3]
MGG_04071	2.25163	5.33301e-66	Up	Putative uncharacterized protein [Source:UniProtKB/TrEMBL;Acc:G4NGP1]
MGG_04074	-1.21398	0.000665556	Down	Putative uncharacterized protein [Source:UniProtKB/TrEMBL;Acc:G4NGN7]
MGG_04075	-1.14898	0.00638024	Down	Lambda-crystallin [Source:UniProtKB/TrEMBL;Acc:G4NGN6]
MGG_04076	-1.45983	3.68744e-21	Down	Low-density lipoprotein receptor YWTD [Source:UniProtKB/TrEMBL;Acc:G4NGN5]
MGG_04077	-1.57274	0.0288642	Down	Putative uncharacterized protein [Source:UniProtKB/TrEMBL;Acc:G4NGN4]
MGG_04078	-2.18953	1.77457e-101	Down	Putative uncharacterized protein [Source:UniProtKB/TrEMBL;Acc:G4NGN3]
MGG_04092	1.35493	2.72692e-23	Up	Glycosyl transferase [Source:UniProtKB/TrEMBL;Acc:G4NGL9]
MGG_04094	1.19444	0.0128184	Up	Putative uncharacterized protein [Source:UniProtKB/TrEMBL;Acc:G4NGL6]
MGG_04099	-1.7426	1.02348e-11	Down	Allantoate permease [Source:UniProtKB/TrEMBL;Acc:G4NGK8]
MGG_04105	-1.23617	4.35142e-28	Down	Plasma membrane proteolipid 3 [Source:UniProtKB/TrEMBL;Acc:G4NIV3]
MGG_04117	-1.34027	1.96036e-58	Down	Putative uncharacterized protein [Source:UniProtKB/TrEMBL;Acc:G4NIU2]
MGG_04131	1.06294	4.52099e-13	Up	Cyclopropane-fatty-acyl-phospholipid synthase [Source:UniProtKB/TrEMBL;Acc:G4NIS6]
MGG_04144	-1.09298	5.79774e-34	Down	Sulfite reductase [Source:UniProtKB/TrEMBL;Acc:G4NIR4]
MGG_04159	-3.00414	3.55949e-108	Down	Calcium-proton exchanger [Source:UniProtKB/TrEMBL;Acc:G4NIP8]
MGG_04164	-1.50824	7.90767e-33	Down	Putative uncharacterized protein [Source:UniProtKB/TrEMBL;Acc:G4NIP1]
MGG_04171	-1.50428	2.83209e-21	Down	Putative uncharacterized protein [Source:UniProtKB/TrEMBL;Acc:G4NIN2]
MGG_04172	-3.60239	3.30111e-66	Down	Glycosyl hydrolase [Source:UniProtKB/TrEMBL;Acc:G4NFA4]
MGG_04173	-1.36122	3.944e-14	Down	Putative uncharacterized protein [Source:UniProtKB/TrEMBL;Acc:G4NFA3]
MGG_04202	-1.32307	0.00871593	Down	MAS3 protein [Source:UniProtKB/TrEMBL;Acc:G4NF50]
MGG_04203	-2.30895	7.38965e-48	Down	4-coumarate-CoA ligase [Source:UniProtKB/TrEMBL;Acc:G4NF73]
MGG_04208	-2.70874	6.45409e-05	Down	Putative uncharacterized protein [Source:UniProtKB/TrEMBL;Acc:G4NF89]
MGG_04209	-1.46207	6.52597e-27	Down	Putative uncharacterized protein [Source:UniProtKB/TrEMBL;Acc:G4NF88]
MGG_04212	-1.64416	3.49754e-31	Down	L-ornithine 5-monooxygenase (L-ornithine N(5)-oxygenase) [Source:UniProtKB/TrEMBL;Acc:G4NF43]
MGG_04217	-1.1091	1.05513e-11	Down	Putative uncharacterized protein [Source:UniProtKB/TrEMBL;Acc:G4NF82]
MGG_04225	-3.75396	4.09517e-33	Down	MFS quinate transporter [Source:UniProtKB/TrEMBL;Acc:G4NFC7]
MGG_04234	-1.81457	6.10621e-05	Down	Hexose transporter [Source:UniProtKB/TrEMBL;Acc:G4NFB9]
MGG_04241	1.44576	9.2138e-69	Up	Putative uncharacterized protein [Source:UniProtKB/TrEMBL;Acc:G4NFB2]
MGG_04248	-3.59939	5.52584e-128	Down	Putative uncharacterized protein [Source:UniProtKB/TrEMBL;Acc:G4NFH0]
MGG_04258	2.26272	1.99803e-11	Up	Putative uncharacterized protein [Source:UniProtKB/TrEMBL;Acc:G4NFF9]
MGG_04282	1.37096	0.00246729	Up	Putative uncharacterized protein [Source:UniProtKB/TrEMBL;Acc:G4NFD1]
MGG_04309	1.81991	0.00757772	Up	Putative uncharacterized protein [Source:UniProtKB/TrEMBL;Acc:G4NGH7]
MGG_04312	-2.65474	1.34285e-10	Down	Putative uncharacterized protein [Source:UniProtKB/TrEMBL;Acc:G4NGH4]
MGG_04318	-1.61639	0.0280948	Down	Putative uncharacterized protein [Source:UniProtKB/TrEMBL;Acc:G4NGG9]
MGG_04319	-1.42277	2.90413e-05	Down	Putative uncharacterized protein [Source:UniProtKB/TrEMBL;Acc:G4NGG7]
MGG_04325	-1.00276	7.35133e-59	Down	Putative uncharacterized protein [Source:UniProtKB/TrEMBL;Acc:G4NGF9]
MGG_04326	1.36238	1.78831e-52	Up	Putative uncharacterized protein [Source:UniProtKB/TrEMBL;Acc:G4NGF7]
MGG_04329	1.8424	9.72897e-25	Up	Putative uncharacterized protein [Source:UniProtKB/TrEMBL;Acc:G4NGF4]
MGG_04333	-1.83902	5.63547e-30	Down	Putative uncharacterized protein [Source:UniProtKB/TrEMBL;Acc:G4NGF0]
MGG_04336	-1.54788	5.42018e-29	Down	Putative uncharacterized protein [Source:UniProtKB/TrEMBL;Acc:G4NGE7]
MGG_04338	-1.6016	6.53673e-66	Down	Potassium transporter 1 [Source:UniProtKB/TrEMBL;Acc:G4NGE5]
MGG_04343	-1.42944	2.85323e-30	Down	Extradiol ring-cleavage dioxygenase [Source:UniProtKB/TrEMBL;Acc:G4NGD8]
MGG_04345	-5.10221	3.41255e-23	Down	Cytochrome P450 17A1 [Source:UniProtKB/TrEMBL;Acc:G4NGD5]
MGG_04346	1.29239	3.63794e-11	Up	Sterol 24-C-methyltransferase [Source:UniProtKB/Swiss-Prot;Acc:Q5EN22]
MGG_04349	5.5483	1.34437e-06	Up	Cytochrome P450 [Source:UniProtKB/TrEMBL;Acc:G4NGD1]
MGG_04354	-2.10214	6.35883e-07	Down	Putative uncharacterized protein [Source:UniProtKB/TrEMBL;Acc:G4MYZ6]
MGG_04361	1.47743	4.86148e-10	Up	Putative uncharacterized protein [Source:UniProtKB/TrEMBL;Acc:G4MZ04]
MGG_04364	-1.65752	4.65857e-91	Down	Putative uncharacterized protein [Source:UniProtKB/TrEMBL;Acc:G4MZB3]
MGG_04365	-1.92445	1.01589e-06	Down	Putative uncharacterized protein [Source:UniProtKB/TrEMBL;Acc:G4MZB4]
MGG_04368	1.21013	2.42082e-31	Up	Stage V sporulation protein K [Source:UniProtKB/TrEMBL;Acc:G4MZB8]
MGG_04369	1.21782	2.08999e-18	Up	Spastin [Source:UniProtKB/TrEMBL;Acc:G4MZB9]
MGG_04370	2.03817	1.07055e-35	Up	Putative uncharacterized protein [Source:UniProtKB/TrEMBL;Acc:G4MZC0]
MGG_04375	1.15503	5.06863e-20	Up	Putative uncharacterized protein [Source:UniProtKB/TrEMBL;Acc:G4MZC7]
MGG_04377	-1.1067	5.26433e-22	Down	Rho-type GTPase-activating protein 1 [Source:UniProtKB/TrEMBL;Acc:G4MZD0]
MGG_04378	-1.44317	4.18064e-17	Down	Integral membrane protein [Source:UniProtKB/TrEMBL;Acc:G4MZD1]
MGG_04393	1.4972	1.78055e-26	Up	Putative uncharacterized protein [Source:UniProtKB/TrEMBL;Acc:G4MKM8]
MGG_04394	1.6788	0.000522968	Up	Putative uncharacterized protein [Source:UniProtKB/TrEMBL;Acc:G4MKM7]
MGG_04400	1.38696	1.67283e-117	Up	ATP-dependent RNA helicase eIF4A [Source:UniProtKB/Swiss-Prot;Acc:A4QVP2]
MGG_04419	-2.61961	0.00216272	Down	Acetylcholinesterase [Source:UniProtKB/TrEMBL;Acc:G4MKK9]
MGG_04429	1.18673	6.56644e-31	Up	ATP-dependent DNA helicase MPH1 [Source:UniProtKB/Swiss-Prot;Acc:A4RN08]
MGG_04437	-2.53548	4.45208e-43	Down	Heat shock protein 78 [Source:UniProtKB/TrEMBL;Acc:G4MSB3]
MGG_04441	-1.51854	1.26935e-43	Down	Putative uncharacterized protein [Source:UniProtKB/TrEMBL;Acc:G4MSB7]
MGG_04447	1.37416	2.27495e-24	Up	Putative uncharacterized protein [Source:UniProtKB/TrEMBL;Acc:G4MSC3]
MGG_04448	2.0146	9.92989e-60	Up	Putative uncharacterized protein [Source:UniProtKB/TrEMBL;Acc:G4MSC4]
MGG_04481	-1.43561	1.82837e-31	Down	Putative uncharacterized protein [Source:UniProtKB/TrEMBL;Acc:G4MSA6]
MGG_04490	-1.48371	2.82505e-09	Down	Putative uncharacterized protein [Source:UniProtKB/TrEMBL;Acc:G4MS96]
MGG_04493	-2.36412	2.72795e-58	Down	Putative uncharacterized protein [Source:UniProtKB/TrEMBL;Acc:G4MS92]
MGG_04516	-1.05517	4.81112e-09	Down	Glycosyl transferase family 17 protein [Source:UniProtKB/TrEMBL;Acc:G4MSE5]
MGG_04522	-1.59711	2.94295e-11	Down	Putative uncharacterized protein [Source:UniProtKB/TrEMBL;Acc:G4MSF4]
MGG_04532	1.52566	7.84715e-09	Up	LysM domain-containing protein [Source:UniProtKB/TrEMBL;Acc:G4MSS2]
MGG_04533	1.51917	3.47332e-49	Up	Putative uncharacterized protein [Source:UniProtKB/TrEMBL;Acc:G4MSS3]
MGG_04540	1.08909	6.70348e-38	Up	Inosine-uridine preferring nucleoside hydrolase [Source:UniProtKB/TrEMBL;Acc:G4MST1]
MGG_04554	-3.06434	2.78215e-12	Down	Putative uncharacterized protein [Source:UniProtKB/TrEMBL;Acc:G4MS60]
MGG_04555	-2.27703	1.12394e-71	Down	Triacylglycerol lipase FGL2 [Source:UniProtKB/TrEMBL;Acc:G4MS59]
MGG_04556	-2.18818	1.25885e-41	Down	Alcohol dehydrogenase 1 [Source:UniProtKB/TrEMBL;Acc:G4MS58]
MGG_04557	-1.8963	0.025032	Down	Putative uncharacterized protein [Source:UniProtKB/TrEMBL;Acc:G4MS57]
MGG_04562	1.01352	1.14499e-21	Up	tRNA (Guanine-N(1)-)-methyltransferase [Source:UniProtKB/TrEMBL;Acc:G4MRU1]
MGG_04568	-1.78063	1.68855e-25	Down	Putative uncharacterized protein [Source:UniProtKB/TrEMBL;Acc:G4MST6]
MGG_04569	-1.60867	9.71353e-22	Down	NADPH dehydrogenase [Source:UniProtKB/TrEMBL;Acc:G4MST7]
MGG_04570	-1.29912	4.67249e-05	Down	Putative uncharacterized protein [Source:UniProtKB/TrEMBL;Acc:G4MST8]
MGG_04575	-1.01114	5.5624e-31	Down	Putative uncharacterized protein [Source:UniProtKB/TrEMBL;Acc:G4MSU3]
MGG_04582	-1.41326	4.9043e-49	Down	Putative uncharacterized protein [Source:UniProtKB/TrEMBL;Acc:G4MRS8]
MGG_04583	1.36693	6.24778e-06	Up	Putative uncharacterized protein [Source:UniProtKB/TrEMBL;Acc:G4MRS7]
MGG_04585	1.42817	2.85419e-38	Up	Crossover junction endonuclease MUS81 [Source:UniProtKB/TrEMBL;Acc:G4MSU8]
MGG_04594	-2.71713	9.86562e-19	Down	Putative uncharacterized protein [Source:UniProtKB/TrEMBL;Acc:G4MRS2]
MGG_04603	-3.0224	4.19782e-138	Down	Putative uncharacterized protein [Source:UniProtKB/TrEMBL;Acc:G4MSV7]
MGG_04610	1.0022	4.58736e-14	Up	Putative uncharacterized protein [Source:UniProtKB/TrEMBL;Acc:G4MRQ7]
MGG_04619	1.1497	5.3946e-12	Up	Nucleotide-binding protein 1 [Source:UniProtKB/TrEMBL;Acc:G4MSX0]
MGG_04627	2.27506	2.86464e-43	Up	Putative uncharacterized protein [Source:UniProtKB/TrEMBL;Acc:G4MRP9]
MGG_04633	-4.95734	6.37759e-24	Down	Putative uncharacterized protein [Source:UniProtKB/TrEMBL;Acc:G4MRD3]
MGG_04634	-4.7804	1.58036e-18	Down	Putative uncharacterized protein [Source:UniProtKB/TrEMBL;Acc:G4MRD2]
MGG_04639	-2.652	5.11247e-27	Down	Phenol 2-monooxygenase [Source:UniProtKB/TrEMBL;Acc:G4MRC7]
MGG_04640	-2.9479	5.64686e-66	Down	Sulfate permease 2 [Source:UniProtKB/TrEMBL;Acc:G4MRC6]
MGG_04644	1.46844	2.92278e-14	Up	Putative uncharacterized protein [Source:UniProtKB/TrEMBL;Acc:G4MSX4]
MGG_04645	1.90106	3.21637e-49	Up	BolA domain-containing protein [Source:UniProtKB/TrEMBL;Acc:G4MT83]
MGG_04654	-1.98142	1.32532e-21	Down	Putative uncharacterized protein [Source:UniProtKB/TrEMBL;Acc:G4MT93]
MGG_04672	-1.741	1.29519e-176	Down	Putative uncharacterized protein [Source:UniProtKB/TrEMBL;Acc:G4MTB4]
MGG_04673	-1.24193	0.018567	Down	Putative uncharacterized protein [Source:UniProtKB/TrEMBL;Acc:G4MTB6]
MGG_04697	1.02417	7.73075e-33	Up	Peroxisomal NADH pyrophosphatase NUDT12 [Source:UniProtKB/TrEMBL;Acc:G4MTC3]
MGG_04699	-1.96446	3.78102e-27	Down	C2H2 finger domain-containing protein FlbC [Source:UniProtKB/TrEMBL;Acc:G4MTC9]
MGG_04718	1.11804	2.02971e-37	Up	Putative uncharacterized protein [Source:UniProtKB/TrEMBL;Acc:G4MQX4]
MGG_04723	1.61471	0.00117763	Up	Putative uncharacterized protein [Source:UniProtKB/TrEMBL;Acc:G4MTP8]
MGG_04729	2.05296	4.89865e-44	Up	Putative uncharacterized protein [Source:UniProtKB/TrEMBL;Acc:G4MTQ2]
MGG_04732	-1.23499	2.23677e-13	Down	Acidic mammalian chitinase [Source:UniProtKB/TrEMBL;Acc:G4MQW5]
MGG_04733	2.20725	5.24715e-05	Up	Alkaline protease [Source:UniProtKB/TrEMBL;Acc:G4MQW4]
MGG_04736	-3.06685	5.5788e-19	Down	Putative uncharacterized protein [Source:UniProtKB/TrEMBL;Acc:G4MQW1]
MGG_04737	-2.16005	6.52329e-23	Down	Putative uncharacterized protein [Source:UniProtKB/TrEMBL;Acc:G4MQW0]
MGG_04749	2.26263	6.35045e-05	Up	Putative uncharacterized protein [Source:UniProtKB/TrEMBL;Acc:G4MQV0]
MGG_04751	4.29562	2.48817e-98	Up	Putative uncharacterized protein [Source:UniProtKB/TrEMBL;Acc:G4MTR2]
MGG_04764	1.13384	1.91872e-27	Up	Cystathionine gamma-synthase [Source:UniProtKB/TrEMBL;Acc:G4MTS3]
MGG_04769	1.20321	6.91318e-15	Up	Putative uncharacterized protein [Source:UniProtKB/TrEMBL;Acc:G4MTS5]
MGG_04778	-1.51173	4.1271e-05	Down	Putative uncharacterized protein [Source:UniProtKB/TrEMBL;Acc:G4MQT1]
MGG_04787	-3.41776	0.0227432	Down	Tetracenomycin polyketide synthesis O-methyltransferase tcmP [Source:UniProtKB/TrEMBL;Acc:G4MQG5]
MGG_04793	-1.00895	1.91217e-38	Down	Putative uncharacterized protein [Source:UniProtKB/TrEMBL;Acc:G4MTU1]
MGG_04819	-1.06796	3.0835e-12	Down	Putative uncharacterized protein [Source:UniProtKB/TrEMBL;Acc:G4MU61]
MGG_04825	-1.71444	1.34727e-81	Down	Endopolyphosphatase [Source:UniProtKB/TrEMBL;Acc:G4MU66]
MGG_04838	-3.47356	9.12901e-15	Down	Putative uncharacterized protein [Source:UniProtKB/TrEMBL;Acc:G4MU81]
MGG_04841	-1.00448	0.000197148	Down	Putative uncharacterized protein [Source:UniProtKB/TrEMBL;Acc:G4N299]
MGG_04847	-1.98402	5.71929e-50	Down	Peptidase M14 [Source:UniProtKB/TrEMBL;Acc:G4N2A5]
MGG_04873	-4.75708	4.18369e-94	Down	Putative uncharacterized protein [Source:UniProtKB/TrEMBL;Acc:G4N2P2]
MGG_04880	-1.41149	0.000224958	Down	Putative uncharacterized protein [Source:UniProtKB/TrEMBL;Acc:G4N2P9]
MGG_04899	-1.04414	1.26829e-17	Down	Lipid A export ATP-binding/permease msbA [Source:UniProtKB/TrEMBL;Acc:G4N2S4]
MGG_04909	-1.11687	4.04142e-22	Down	Mitochondrial import protein mmp37 [Source:UniProtKB/TrEMBL;Acc:G4N333]
MGG_04911	-1.59249	4.20232e-35	Down	Cytochrome P450 3A5 [Source:UniProtKB/TrEMBL;Acc:G4N337]
MGG_04913	-1.82018	2.11343e-106	Down	Putative uncharacterized protein [Source:UniProtKB/TrEMBL;Acc:G4N340]
MGG_04915	1.30314	2.54668e-12	Up	Putative uncharacterized protein [Source:UniProtKB/TrEMBL;Acc:G4N343]
MGG_04916	1.16384	0.0460108	Up	Putative uncharacterized protein [Source:UniProtKB/TrEMBL;Acc:G4N344]
MGG_04925	-2.89223	0.000245687	Down	Putative uncharacterized protein [Source:UniProtKB/TrEMBL;Acc:G4N353]
MGG_04928	2.06701	0.0131637	Up	Putative uncharacterized protein [Source:UniProtKB/TrEMBL;Acc:G4N356]
MGG_04933	1.78461	3.97119e-110	Up	Putative uncharacterized protein [Source:UniProtKB/TrEMBL;Acc:G4N362]
MGG_04934	-1.74019	2.316e-18	Down	Peptide transporter PTR2-A [Source:UniProtKB/TrEMBL;Acc:G4N363]
MGG_04936	1.48371	2.40657e-08	Up	Putative uncharacterized protein [Source:UniProtKB/TrEMBL;Acc:G4N365]
MGG_04937	1.01836	0.000130607	Up	Putative uncharacterized protein [Source:UniProtKB/TrEMBL;Acc:G4N366]
MGG_04960	1.795	3.16387e-83	Up	Phosphoglycerate mutase [Source:UniProtKB/TrEMBL;Acc:G4N3H4]
MGG_04962	-1.48304	2.32382e-15	Down	Putative uncharacterized protein [Source:UniProtKB/TrEMBL;Acc:G4N3H6]
MGG_04967	-1.42571	8.3006e-14	Down	Zinc-regulated transporter 2 [Source:UniProtKB/TrEMBL;Acc:G4N3I1]
MGG_04973	-2.06948	2.61181e-123	Down	Carbonate dehydratase [Source:UniProtKB/TrEMBL;Acc:G4N3J0]
MGG_04979	-1.02869	6.14305e-24	Down	GPI mannosyltransferase 4 [Source:UniProtKB/TrEMBL;Acc:G4N3J6]
MGG_04991	-1.08919	1.12094e-09	Down	Putative uncharacterized protein [Source:UniProtKB/TrEMBL;Acc:G4N3K9]
MGG_04999	1.51034	1.92127e-53	Up	Putative uncharacterized protein [Source:UniProtKB/TrEMBL;Acc:G4N3S3]
MGG_05008	-1.56977	7.70783e-25	Down	Aldehyde dehydrogenase [Source:UniProtKB/TrEMBL;Acc:G4N3T2]
MGG_05009	-1.91261	7.42607e-14	Down	Canalicular multispecific organic anion transporter 2 [Source:UniProtKB/TrEMBL;Acc:G4N3T3]
MGG_05010	-3.27893	7.2463e-76	Down	Putative uncharacterized protein [Source:UniProtKB/TrEMBL;Acc:G4N3T4]
MGG_05012	1.48832	3.79224e-19	Up	Putative uncharacterized protein [Source:UniProtKB/TrEMBL;Acc:G4N3T6]
MGG_05016	-2.26972	2.51524e-15	Down	Putative uncharacterized protein [Source:UniProtKB/TrEMBL;Acc:G4N3U2]
MGG_05023	-2.49049	0.00224048	Down	Chitin deacetylase 1 [Source:UniProtKB/TrEMBL;Acc:G4N3U9]
MGG_05028	-1.80204	3.08653e-36	Down	Putative uncharacterized protein [Source:UniProtKB/TrEMBL;Acc:G4N3V5]
MGG_05030	1.54362	6.99608e-35	Up	Arrestin [Source:UniProtKB/TrEMBL;Acc:G4N3V8]
MGG_05037	-1.44969	0.00218621	Down	Putative uncharacterized protein [Source:UniProtKB/TrEMBL;Acc:G4N3W5]
MGG_05038	1.26067	1.04751e-17	Up	Putative uncharacterized protein [Source:UniProtKB/TrEMBL;Acc:G4N3W6]
MGG_05044	-1.39265	0.00881942	Down	Canalicular multispecific organic anion transporter 1 [Source:UniProtKB/TrEMBL;Acc:G4N3X3]
MGG_05045	5.31238	1.6601e-144	Up	GTP cyclohydrolase I [Source:UniProtKB/TrEMBL;Acc:G4N427]
MGG_05046	4.12971	4.2606e-86	Up	Adenine phosphoribosyltransferase [Source:UniProtKB/TrEMBL;Acc:G4N428]
MGG_05051	-1.95012	4.92805e-12	Down	Putative uncharacterized protein [Source:UniProtKB/TrEMBL;Acc:G4N436]
MGG_05083	-2.03674	1.49521e-55	Down	Putative uncharacterized protein [Source:UniProtKB/TrEMBL;Acc:G4N476]
MGG_05086	1.65027	2.62365e-18	Up	Serine/threonine protein kinase [Source:UniProtKB/TrEMBL;Acc:G4N4D3]
MGG_05090	1.2189	2.21634e-22	Up	Putative uncharacterized protein [Source:UniProtKB/TrEMBL;Acc:G4N4D7]
MGG_05092	-2.87111	8.52429e-159	Down	Putative uncharacterized protein [Source:UniProtKB/TrEMBL;Acc:G4N4D9]
MGG_05106	-1.88688	2.56053e-14	Down	Putative uncharacterized protein [Source:UniProtKB/TrEMBL;Acc:G4N4F4]
MGG_05114	-3.62619	3.88048e-30	Down	Putative uncharacterized protein [Source:UniProtKB/TrEMBL;Acc:G4N4G6]
MGG_05119	-3.46444	0.000161537	Down	Putative uncharacterized protein [Source:UniProtKB/TrEMBL;Acc:G4N4H2]
MGG_05120	1.70355	1.04947e-38	Up	Putative uncharacterized protein [Source:UniProtKB/TrEMBL;Acc:G4N4H3]
MGG_05121	1.00222	2.08863e-18	Up	Putative uncharacterized protein [Source:UniProtKB/TrEMBL;Acc:G4N4H4]
MGG_05123	1.41915	1.26432e-11	Up	Putative uncharacterized protein [Source:UniProtKB/TrEMBL;Acc:G4N4H6]
MGG_05124	1.37817	1.01643e-16	Up	Putative uncharacterized protein [Source:UniProtKB/TrEMBL;Acc:G4N4H7]
MGG_05128	1.57293	6.42423e-113	Up	Dicarboxylic amino acid permease [Source:UniProtKB/TrEMBL;Acc:G4N4I2]
MGG_05143	2.55711	6.48246e-62	Up	Putative uncharacterized protein [Source:UniProtKB/TrEMBL;Acc:G4N4Q3]
MGG_05157	-4.14609	1.9245e-66	Down	Putative uncharacterized protein [Source:UniProtKB/TrEMBL;Acc:G4N4R9]
MGG_05158	-1.22381	2.68761e-15	Down	Putative uncharacterized protein [Source:UniProtKB/TrEMBL;Acc:G4N4S1]
MGG_05161	1.45403	4.97782e-06	Up	Putative uncharacterized protein [Source:UniProtKB/TrEMBL;Acc:G4N4S4]
MGG_05163	1.41043	0.000503996	Up	Putative uncharacterized protein [Source:UniProtKB/TrEMBL;Acc:G4N4S6]
MGG_05165	-1.56358	2.73351e-05	Down	Putative uncharacterized protein [Source:UniProtKB/TrEMBL;Acc:G4N4S9]
MGG_05186	-1.07601	9.00436e-14	Down	Putative uncharacterized protein [Source:UniProtKB/TrEMBL;Acc:G4N510]
MGG_05202	-1.09968	6.58085e-27	Down	Putative uncharacterized protein [Source:UniProtKB/TrEMBL;Acc:G4N529]
MGG_05230	-1.488	2.98212e-13	Down	Putative uncharacterized protein [Source:UniProtKB/TrEMBL;Acc:G4N5B9]
MGG_05234	-1.83867	3.3481e-07	Down	Putative uncharacterized protein [Source:UniProtKB/TrEMBL;Acc:G4N5C4]
MGG_05239	1.18822	4.33497e-38	Up	DNA repair and recombination protein RAD26 [Source:UniProtKB/TrEMBL;Acc:G4N5C9]
MGG_05240	1.02694	1.56394e-06	Up	MYB DNA-binding domain-containing protein [Source:UniProtKB/TrEMBL;Acc:G4N5D1]
MGG_05250	-1.20532	8.05511e-28	Down	Putative uncharacterized protein [Source:UniProtKB/TrEMBL;Acc:G4N5E3]
MGG_05308	1.24946	6.34958e-06	Up	Putative uncharacterized protein [Source:UniProtKB/TrEMBL;Acc:G4N5S3]
MGG_05317	-1.28107	1.65281e-32	Down	S-formylglutathione hydrolase [Source:UniProtKB/TrEMBL;Acc:G4N037]
MGG_05327	-1.74134	0.0119662	Down	Putative uncharacterized protein [Source:UniProtKB/TrEMBL;Acc:G4N049]
MGG_05346	1.578	1.12202e-29	Up	Oxidoreductase domain-containing protein [Source:UniProtKB/TrEMBL;Acc:G4MKI3]
MGG_05351	-5.96786	4.70132e-05	Down	Putative uncharacterized protein [Source:UniProtKB/TrEMBL;Acc:G4MKU3]
MGG_05352	-7.34068	1.43681e-07	Down	Putative uncharacterized protein [Source:UniProtKB/TrEMBL;Acc:G4MKU5]
MGG_05354	-3.12437	0.00259065	Down	Putative uncharacterized protein [Source:UniProtKB/TrEMBL;Acc:G4MKU7]
MGG_05359	-1.29519	9.65068e-47	Down	SAM binding domain-containing protein containing protein [Source:UniProtKB/TrEMBL;Acc:G4MKV3]
MGG_05364	-1.82264	2.03222e-52	Down	Endoglucanase-4 [Source:UniProtKB/TrEMBL;Acc:G4MKW1]
MGG_05367	1.24879	1.3361e-46	Up	Glutathione transferase omega-1 [Source:UniProtKB/TrEMBL;Acc:G4MKW5]
MGG_05368	3.11394	1.24075e-83	Up	Putative uncharacterized protein [Source:UniProtKB/TrEMBL;Acc:G4MKW6]
MGG_05386	-1.91244	2.34757e-15	Down	Putative uncharacterized protein [Source:UniProtKB/TrEMBL;Acc:G4ML98]
MGG_05387	-1.0594	0.00127084	Down	Putative uncharacterized protein [Source:UniProtKB/TrEMBL;Acc:G4MLA0]
MGG_05393	2.03866	0.0245002	Up	Putative uncharacterized protein [Source:UniProtKB/TrEMBL;Acc:G4MLA9]
MGG_05396	4.22982	0.00691079	Up	Putative uncharacterized protein [Source:UniProtKB/TrEMBL;Acc:G4MLB1]
MGG_05398	1.08397	6.84181e-05	Up	Putative uncharacterized protein [Source:UniProtKB/TrEMBL;Acc:G4MLB3]
MGG_05401	4.4687	4.9633e-86	Up	Bifunctional P-450:NADPH-P450 reductase [Source:UniProtKB/TrEMBL;Acc:G4MLB6]
MGG_05402	1.70647	5.06925e-24	Up	Putative uncharacterized protein [Source:UniProtKB/TrEMBL;Acc:G4MLC0]
MGG_05406	-3.18459	1.31523e-126	Down	Putative uncharacterized protein [Source:UniProtKB/TrEMBL;Acc:G4MLC5]
MGG_05411	-2.25968	2.265e-11	Down	Putative uncharacterized protein [Source:UniProtKB/TrEMBL;Acc:G4MLC9]
MGG_05413	-1.91141	2.17383e-27	Down	MFS transporter [Source:UniProtKB/TrEMBL;Acc:G4MLD1]
MGG_05419	-3.80517	3.26862e-56	Down	Putative uncharacterized protein [Source:UniProtKB/TrEMBL;Acc:G4MLD7]
MGG_05423	-1.28739	2.07095e-28	Down	Putative uncharacterized protein [Source:UniProtKB/TrEMBL;Acc:G4MLE1]
MGG_05429	1.02914	2.21979e-09	Up	Putative uncharacterized protein [Source:UniProtKB/TrEMBL;Acc:G4MLE7]
MGG_05432	2.6407	7.45106e-25	Up	Asparaginyl-tRNA synthetase [Source:UniProtKB/TrEMBL;Acc:G4MLQ2]
MGG_05433	-1.4974	0.0118837	Down	Solute carrier family 6 protein [Source:UniProtKB/TrEMBL;Acc:G4MLQ3]
MGG_05437	-1.9534	2.70119e-49	Down	Putative uncharacterized protein [Source:UniProtKB/TrEMBL;Acc:G4MLQ7]
MGG_05447	-1.05334	8.8062e-24	Down	Glutaredoxin-C2 [Source:UniProtKB/TrEMBL;Acc:G4MLR8]
MGG_05457	-3.66863	0	Down	Putative uncharacterized protein [Source:UniProtKB/TrEMBL;Acc:G4MLT2]
MGG_05468	-1.12916	0.00735228	Down	Putative uncharacterized protein [Source:UniProtKB/TrEMBL;Acc:G4MLU4]
MGG_05479	-1.63073	2.62263e-24	Down	Xylosidase/arabinosidase [Source:UniProtKB/TrEMBL;Acc:G4MM51]
MGG_05482	-2.13511	0.000275176	Down	Putative uncharacterized protein [Source:UniProtKB/TrEMBL;Acc:G4MM54]
MGG_05483	-1.4059	5.61927e-07	Down	Putative uncharacterized protein [Source:UniProtKB/TrEMBL;Acc:G4MM56]
MGG_05491	-2.08345	0.0450368	Down	L-aminoadipate-semialdehyde dehydrogenase [Source:UniProtKB/TrEMBL;Acc:G4MM64]
MGG_05501	1.06012	0.0169661	Up	Putative uncharacterized protein [Source:UniProtKB/TrEMBL;Acc:G4MM75]
MGG_05505	-3.52341	2.28182e-43	Down	Autophagy protein [Source:UniProtKB/TrEMBL;Acc:G4MM78]
MGG_05514	-5.21374	3.18369e-78	Down	Putative uncharacterized protein [Source:UniProtKB/TrEMBL;Acc:G4MM86]
MGG_05518	-3.19102	1.60365e-08	Down	Putative uncharacterized protein [Source:UniProtKB/TrEMBL;Acc:G4MM89]
MGG_05519	-1.41746	7.81732e-15	Down	Alcohol dehydrogenase [Source:UniProtKB/TrEMBL;Acc:G4MM90]
MGG_05530	-1.22224	0.0226076	Down	Putative uncharacterized protein [Source:UniProtKB/TrEMBL;Acc:G4MML3]
MGG_05531	-2.51729	2.88893e-87	Down	Putative uncharacterized protein [Source:UniProtKB/TrEMBL;Acc:G4MML4]
MGG_05533	-3.12681	0.0480454	Down	Chitinase 1 [Source:UniProtKB/TrEMBL;Acc:G4MML7]
MGG_05539	1.01445	1.11508e-07	Up	Carboxypeptidase 2 [Source:UniProtKB/TrEMBL;Acc:G4MMM6]
MGG_05551	2.79531	2.57002e-11	Up	Putative uncharacterized protein [Source:UniProtKB/TrEMBL;Acc:G4MMN8]
MGG_05567	-1.80817	1.02249e-25	Down	Putative uncharacterized protein [Source:UniProtKB/TrEMBL;Acc:G4MMQ8]
MGG_05582	2.2499	0.00335307	Up	Putative uncharacterized protein [Source:UniProtKB/TrEMBL;Acc:G4MN32]
MGG_05592	1.06692	0.0109575	Up	Putative uncharacterized protein [Source:UniProtKB/TrEMBL;Acc:G4MN43]
MGG_05595	1.17465	0.0289613	Up	Spermidine/putrescine import ATP-binding protein potA [Source:UniProtKB/TrEMBL;Acc:G4MN50]
MGG_05598	-1.8714	1.54686e-36	Down	Putative uncharacterized protein [Source:UniProtKB/TrEMBL;Acc:G4MN53]
MGG_05608	-2.38778	5.83273e-78	Down	Putative uncharacterized protein [Source:UniProtKB/TrEMBL;Acc:G4MN65]
MGG_05628	2.00145	7.80875e-05	Up	Putative uncharacterized protein [Source:UniProtKB/TrEMBL;Acc:G4MNJ8]
MGG_05638	-2.79537	3.38218e-87	Down	Putative uncharacterized protein [Source:UniProtKB/TrEMBL;Acc:G4MNK9]
MGG_05644	-1.90872	5.05637e-102	Down	Putative uncharacterized protein [Source:UniProtKB/TrEMBL;Acc:G4MNL7]
MGG_05650	-1.86134	3.39424e-53	Down	PAP2 domain-containing protein [Source:UniProtKB/TrEMBL;Acc:G4MNM5]
MGG_05659	-1.75274	1.81764e-12	Down	Putative uncharacterized protein [Source:UniProtKB/TrEMBL;Acc:G4MNN4]
MGG_05663	-1.09298	6.14279e-66	Down	Carboxypeptidase Y homolog A [Source:UniProtKB/Swiss-Prot;Acc:A4RPY8]
MGG_05684	-1.33919	2.11379e-25	Down	Probable Xaa-Pro aminopeptidase MGG_05684 [Source:UniProtKB/Swiss-Prot;Acc:A4RQ11]
MGG_05692	-2.74548	7.28148e-72	Down	Putative uncharacterized protein [Source:UniProtKB/TrEMBL;Acc:G4MP30]
MGG_05710	-1.17258	2.29303e-18	Down	Putative uncharacterized protein [Source:UniProtKB/TrEMBL;Acc:G4MPF5]
MGG_05714	-1.5448	3.71379e-26	Down	Putative uncharacterized protein [Source:UniProtKB/TrEMBL;Acc:G4MPF8]
MGG_05715	-1.01992	2.2758e-37	Down	Verprolin [Source:UniProtKB/TrEMBL;Acc:G4MPG0]
MGG_05716	-2.03503	1.16152e-35	Down	Putative uncharacterized protein [Source:UniProtKB/TrEMBL;Acc:G4MPG2]
MGG_05719	-1.62701	4.06157e-14	Down	Heat shock protein 30 [Source:UniProtKB/TrEMBL;Acc:G4MPG5]
MGG_05722	1.07374	5.10611e-06	Up	Putative uncharacterized protein [Source:UniProtKB/TrEMBL;Acc:G4MPH4]
MGG_05723	-1.67501	5.52508e-41	Down	Fluconazole resistance protein 1 [Source:UniProtKB/TrEMBL;Acc:G4MPH5]
MGG_05751	-2.26987	6.42737e-87	Down	Putative uncharacterized protein [Source:UniProtKB/TrEMBL;Acc:G4MPW9]
MGG_05759	1.4694	7.15583e-11	Up	Molybdenum cofactor sulfurase [Source:UniProtKB/TrEMBL;Acc:G4MPY4]
MGG_05761	-1.79383	6.75695e-08	Down	Putative uncharacterized protein [Source:UniProtKB/TrEMBL;Acc:G4MPY6]
MGG_05767	-3.36727	8.17172e-25	Down	Putative uncharacterized protein [Source:UniProtKB/TrEMBL;Acc:G4MPZ3]
MGG_05787	2.4553	0.000344222	Up	Putative uncharacterized protein [Source:UniProtKB/TrEMBL;Acc:G4N0V1]
MGG_05788	1.0977	0.000449699	Up	Poly(3-hydroxybutyrate) depolymerase [Source:UniProtKB/TrEMBL;Acc:G4N0V2]
MGG_05791	2.33359	3.47259e-48	Up	Putative uncharacterized protein [Source:UniProtKB/TrEMBL;Acc:G4N0V5]
MGG_05798	-1.6853	4.29757e-20	Down	Putative uncharacterized protein [Source:UniProtKB/TrEMBL;Acc:G4N0H2]
MGG_05800	-2.58226	1.94743e-106	Down	Putative uncharacterized protein [Source:UniProtKB/TrEMBL;Acc:G4N0H3]
MGG_05805	-3.19891	9.64859e-92	Down	Putative uncharacterized protein [Source:UniProtKB/TrEMBL;Acc:G4N0H9]
MGG_05806	1.04167	5.8977e-33	Up	Putative uncharacterized protein [Source:UniProtKB/TrEMBL;Acc:G4N0I0]
MGG_05808	-2.26985	7.59087e-16	Down	Peroxisomal copper amine oxidase [Source:UniProtKB/TrEMBL;Acc:G4N0I2]
MGG_05819	-6.81895	5.14139e-07	Down	Putative uncharacterized protein [Source:UniProtKB/TrEMBL;Acc:G4N3G1]
MGG_05824	-7.81686	4.95624e-13	Down	Putative uncharacterized protein [Source:UniProtKB/TrEMBL;Acc:G4N3M0]
MGG_05825	-7.78329	4.35984e-29	Down	Transferase [Source:UniProtKB/TrEMBL;Acc:G4N3M1]
MGG_05826	-9.13128	3.53253e-117	Down	Epoxide hydrolase 2 [Source:UniProtKB/TrEMBL;Acc:G4N3M2]
MGG_05827	-7.79174	1.50379e-09	Down	Glutamyl-tRNA(Gln) amidotransferase subunit A [Source:UniProtKB/TrEMBL;Acc:G4N3M3]
MGG_05828	-6.83617	9.75882e-19	Down	Chitin deacetylase 1 [Source:UniProtKB/TrEMBL;Acc:G4N3M4]
MGG_05829	-8.96085	7.03546e-13	Down	Putative uncharacterized protein [Source:UniProtKB/TrEMBL;Acc:G4N3M5]
MGG_05830	-5.68463	0.000284803	Down	Allantoin transporter [Source:UniProtKB/TrEMBL;Acc:G4N3M6]
MGG_05833	-6.89178	5.07871e-07	Down	Vacuolar basic amino acid transporter 1 [Source:UniProtKB/TrEMBL;Acc:G4N3M9]
MGG_05841	1.78472	8.79772e-10	Up	Putative uncharacterized protein [Source:UniProtKB/TrEMBL;Acc:G4N3N2]
MGG_05843	1.0596	0.00119404	Up	Putative uncharacterized protein [Source:UniProtKB/TrEMBL;Acc:G4N3N4]
MGG_05846	3.02223	0.0206984	Up	O-methyltransferase [Source:UniProtKB/TrEMBL;Acc:G4N3N7]
MGG_05854	-3.64674	1.32809e-31	Down	Cytochrome P450 3A24 [Source:UniProtKB/TrEMBL;Acc:G4N3P7]
MGG_05855	2.13579	1.28218e-67	Up	Putative uncharacterized protein [Source:UniProtKB/TrEMBL;Acc:G4N3P8]
MGG_05856	1.55423	5.57413e-13	Up	Ankyrin repeat and SOCS box protein 7 [Source:UniProtKB/TrEMBL;Acc:G4N3P9]
MGG_05860	-1.1727	4.81419e-12	Down	Putative uncharacterized protein [Source:UniProtKB/TrEMBL;Acc:G4N3Q8]
MGG_05861	1.80657	4.63704e-22	Up	Putative uncharacterized protein [Source:UniProtKB/TrEMBL;Acc:G4N3Q9]
MGG_05862	-5.8654	4.14179e-30	Down	Tyrosinase [Source:UniProtKB/TrEMBL;Acc:G4N3R0]
MGG_05865	-1.00977	2.34032e-08	Down	Glyoxal oxidase [Source:UniProtKB/TrEMBL;Acc:G4N3R4]
MGG_05871	-3.10973	4.98565e-39	Down	Putative uncharacterized protein [Source:UniProtKB/TrEMBL;Acc:G4N3R9]
MGG_05874	-1.57541	1.24918e-29	Down	Putative uncharacterized protein [Source:UniProtKB/TrEMBL;Acc:G4N3S1]
MGG_05875	-3.01452	0.0256608	Down	Pectate lyase [Source:UniProtKB/TrEMBL;Acc:G4N3X4]
MGG_05879	1.18744	2.93309e-12	Up	Putative uncharacterized protein [Source:UniProtKB/TrEMBL;Acc:G4N3X8]
MGG_05893	-1.00025	2.00362e-08	Down	Putative uncharacterized protein [Source:UniProtKB/TrEMBL;Acc:G4N3Z1]
MGG_05901	1.50647	1.58184e-59	Up	Putative uncharacterized protein [Source:UniProtKB/TrEMBL;Acc:G4N3Z8]
MGG_05908	-1.19645	0.0458827	Down	Cytochrome P450 52A11 [Source:UniProtKB/TrEMBL;Acc:G4N405]
MGG_05910	1.11829	7.40748e-14	Up	Deoxyribonuclease tatD [Source:UniProtKB/TrEMBL;Acc:G4N407]
MGG_05912	1.4186	0.00179344	Up	N-acyl-L-amino acid amidohydrolase [Source:UniProtKB/TrEMBL;Acc:G4N411]
MGG_05925	2.75551	3.1621e-52	Up	Putative uncharacterized protein [Source:UniProtKB/TrEMBL;Acc:G4N425]
MGG_05926	1.57025	1.22778e-49	Up	Putative uncharacterized protein [Source:UniProtKB/TrEMBL;Acc:G4N426]
MGG_05927	-2.34126	1.66125e-07	Down	Putative uncharacterized protein [Source:UniProtKB/TrEMBL;Acc:G4N481]
MGG_05929	-1.49022	6.09114e-62	Down	Hexose transporter [Source:UniProtKB/TrEMBL;Acc:G4N486]
MGG_05933	-2.25427	4.48221e-55	Down	Patatin family phospholipase [Source:UniProtKB/TrEMBL;Acc:G4N492]
MGG_05934	-1.50825	1.32981e-84	Down	Putative uncharacterized protein [Source:UniProtKB/TrEMBL;Acc:G4N493]
MGG_05937	2.33897	7.3889e-86	Up	Dynamin family protein [Source:UniProtKB/TrEMBL;Acc:G4N496]
MGG_05940	-1.14695	6.27508e-09	Down	Short chain dehydrogenase [Source:UniProtKB/TrEMBL;Acc:G4N499]
MGG_05945	-3.18579	9.62663e-37	Down	Putative uncharacterized protein [Source:UniProtKB/TrEMBL;Acc:G4N4A5]
MGG_05949	1.02538	1.96875e-29	Up	Acyl-CoA dehydrogenase [Source:UniProtKB/TrEMBL;Acc:G4N4A9]
MGG_05951	1.95104	2.23486e-34	Up	Putative uncharacterized protein [Source:UniProtKB/TrEMBL;Acc:G4N4B2]
MGG_05955	2.17785	9.25955e-29	Up	Putative uncharacterized protein [Source:UniProtKB/TrEMBL;Acc:G4N4B8]
MGG_05961	-1.09031	1.62987e-18	Down	Putative uncharacterized protein [Source:UniProtKB/TrEMBL;Acc:G4N4C6]
MGG_05967	2.01605	7.33107e-29	Up	Putative uncharacterized protein [Source:UniProtKB/TrEMBL;Acc:G4N4D2]
MGG_05968	-1.75141	2.04817e-18	Down	Endoribonuclease L-PSP [Source:UniProtKB/TrEMBL;Acc:G4N4I7]
MGG_05970	1.03779	5.14157e-21	Up	Putative uncharacterized protein [Source:UniProtKB/TrEMBL;Acc:G4N4I9]
MGG_05976	1.67215	6.57008e-12	Up	Beta-lactamase [Source:UniProtKB/TrEMBL;Acc:G4N4J8]
MGG_05980	2.86317	5.49214e-192	Up	Pyridoxine biosynthesis protein PDX1 [Source:UniProtKB/TrEMBL;Acc:G4N4K3]
MGG_05981	2.81911	1.57152e-276	Up	Glutamine amidotransferase subunit pdxT [Source:UniProtKB/TrEMBL;Acc:G4N4K4]
MGG_05983	-1.2101	5.05773e-28	Down	Putative uncharacterized protein [Source:UniProtKB/TrEMBL;Acc:G4N4K6]
MGG_05985	1.57959	3.37683e-73	Up	Putative uncharacterized protein [Source:UniProtKB/TrEMBL;Acc:G4N4K8]
MGG_05988	-1.49019	9.02926e-32	Down	Lipid phosphate phosphatase 2 [Source:UniProtKB/TrEMBL;Acc:G4N4L0]
MGG_05989	-1.82645	5.16044e-36	Down	Seprase [Source:UniProtKB/TrEMBL;Acc:G4N4L1]
MGG_05994	2.16901	4.25111e-196	Up	Putative uncharacterized protein [Source:UniProtKB/TrEMBL;Acc:G4N4L7]
MGG_06000	-1.13255	2.52496e-17	Down	Putative uncharacterized protein [Source:UniProtKB/TrEMBL;Acc:G4N4M4]
MGG_06023	-1.08459	1.13962e-20	Down	GPI-anchored cell wall beta-1,3-endoglucanase EglC [Source:UniProtKB/TrEMBL;Acc:G4N4V2]
MGG_06026	-1.47168	1.19161e-24	Down	Putative uncharacterized protein [Source:UniProtKB/TrEMBL;Acc:G4N4V6]
MGG_06033	-1.43025	3.63327e-127	Down	Putative uncharacterized protein [Source:UniProtKB/TrEMBL;Acc:G4N4W3]
MGG_06059	1.14344	4.09634e-16	Up	Arrestin [Source:UniProtKB/TrEMBL;Acc:G4N4Z2]
MGG_06062	-1.18208	1.11965e-24	Down	Nitrate reductase [Source:UniProtKB/TrEMBL;Acc:G4N550]
MGG_06064	-3.16294	1.01845e-16	Down	Chitin synthase D [Source:UniProtKB/TrEMBL;Acc:G4N553]
MGG_06069	-1.52984	3.60071e-07	Down	Endoglucanase [Source:UniProtKB/TrEMBL;Acc:G4N560]
MGG_06081	-1.21112	2.62542e-59	Down	Putative uncharacterized protein [Source:UniProtKB/TrEMBL;Acc:G4N580]
MGG_06088	1.16584	1.35354e-28	Up	Putative uncharacterized protein [Source:UniProtKB/TrEMBL;Acc:G4N588]
MGG_06095	1.99006	8.57001e-44	Up	Cysteine dioxygenase [Source:UniProtKB/TrEMBL;Acc:G4N596]
MGG_06096	1.00756	1.52048e-32	Up	tRNA wybutosine-synthesizing protein 1 [Source:UniProtKB/TrEMBL;Acc:G4N597]
MGG_06116	-1.28383	2.82421e-09	Down	Putative uncharacterized protein [Source:UniProtKB/TrEMBL;Acc:G4N5I3]
MGG_06126	-1.95009	1.22203e-16	Down	Putative uncharacterized protein [Source:UniProtKB/TrEMBL;Acc:G4N5J3]
MGG_06144	-1.8166	5.1758e-28	Down	Putative uncharacterized protein [Source:UniProtKB/TrEMBL;Acc:G4N5L9]
MGG_06155	2.57229	1.72184e-72	Up	Putative uncharacterized protein [Source:UniProtKB/TrEMBL;Acc:G4MZY9]
MGG_06156	2.57783	2.08226e-09	Up	Putative uncharacterized protein [Source:UniProtKB/TrEMBL;Acc:G4MZZ1]
MGG_06179	-2.25809	3.66457e-38	Down	Putative uncharacterized protein [Source:UniProtKB/TrEMBL;Acc:G4N016]
MGG_06189	-1.08376	8.86123e-62	Down	Putative uncharacterized protein [Source:UniProtKB/TrEMBL;Acc:G4N028]
MGG_06207	-2.25787	0.0108974	Down	Aminopeptidase [Source:UniProtKB/TrEMBL;Acc:G4N0F4]
MGG_06208	1.07462	8.28837e-17	Up	DNA repair protein RAD14 [Source:UniProtKB/TrEMBL;Acc:G4N0F6]
MGG_06212	1.95315	2.46361e-06	Up	Putative uncharacterized protein [Source:UniProtKB/TrEMBL;Acc:G4N0F9]
MGG_06220	1.20736	0.00281954	Up	Putative uncharacterized protein [Source:UniProtKB/TrEMBL;Acc:G4N0G8]
MGG_06234	4.50956	2.09286e-87	Up	Putative uncharacterized protein [Source:UniProtKB/TrEMBL;Acc:G4N8P3]
MGG_06260	-1.17292	3.23286e-08	Down	Putative uncharacterized protein [Source:UniProtKB/TrEMBL;Acc:G4N8G5]
MGG_06271	-1.02812	2.26581e-17	Down	Putative uncharacterized protein [Source:UniProtKB/TrEMBL;Acc:G4N8F4]
MGG_06277	-1.55286	2.08397e-16	Down	Putative uncharacterized protein [Source:UniProtKB/TrEMBL;Acc:G4N8E5]
MGG_06280	1.10201	4.85952e-07	Up	Putative uncharacterized protein [Source:UniProtKB/TrEMBL;Acc:G4N8E2]
MGG_06285	1.33863	6.70348e-38	Up	Putative uncharacterized protein [Source:UniProtKB/TrEMBL;Acc:G4N881]
MGG_06298	2.31248	1.30112e-30	Up	Putative uncharacterized protein [Source:UniProtKB/TrEMBL;Acc:G4N869]
MGG_06303	1.52033	1.82735e-18	Up	Putative uncharacterized protein [Source:UniProtKB/TrEMBL;Acc:G4N862]
MGG_06306	-1.07249	7.24163e-23	Down	Putative uncharacterized protein [Source:UniProtKB/TrEMBL;Acc:G4N858]
MGG_06323	-2.50012	3.54685e-26	Down	Solute carrier family 35 member E3 [Source:UniProtKB/TrEMBL;Acc:G4N842]
MGG_06324	-1.07663	6.09074e-09	Down	dTDP-D-glucose 4,6-dehydratase [Source:UniProtKB/TrEMBL;Acc:G4N841]
MGG_06326	1.47829	4.92207e-10	Up	Vacuolar ATP synthase proteolipid subunit [Source:UniProtKB/TrEMBL;Acc:G4N838]
MGG_06329	1.07868	2.80786e-16	Up	S-(Hydroxymethyl)glutathione dehydrogenase [Source:UniProtKB/TrEMBL;Acc:G4N834]
MGG_06359	-1.2481	8.68351e-18	Down	Putative uncharacterized protein [Source:UniProtKB/TrEMBL;Acc:G4N7U6]
MGG_06369	-1.25373	4.08409e-21	Down	Putative uncharacterized protein [Source:UniProtKB/TrEMBL;Acc:G4N7T2]
MGG_06386	1.73441	1.47871e-46	Up	Putative uncharacterized protein [Source:UniProtKB/TrEMBL;Acc:G4N7L1]
MGG_06402	-1.34288	1.755e-27	Down	Cellulase [Source:UniProtKB/TrEMBL;Acc:G4N7J2]
MGG_06409	-1.17062	7.6508e-18	Down	Putative uncharacterized protein [Source:UniProtKB/TrEMBL;Acc:G4N7I4]
MGG_06411	-1.62071	3.79496e-56	Down	Putative uncharacterized protein [Source:UniProtKB/TrEMBL;Acc:G4N7I2]
MGG_06412	-1.05016	8.09746e-58	Down	Putative uncharacterized protein [Source:UniProtKB/TrEMBL;Acc:G4N7I1]
MGG_06413	-1.06185	6.94791e-15	Down	Cmgc/cdk/pitslre protein kinase [Source:UniProtKB/TrEMBL;Acc:G4N7I0]
MGG_06415	2.96441	2.81987e-34	Up	Putative uncharacterized protein [Source:UniProtKB/TrEMBL;Acc:G4N7H8]
MGG_06436	2.49853	1.51316e-12	Up	Putative uncharacterized protein [Source:UniProtKB/TrEMBL;Acc:G4N7A4]
MGG_06442	-3.01979	3.27825e-58	Down	Catalase-3 [Source:UniProtKB/TrEMBL;Acc:G4N797]
MGG_06443	1.06239	8.53482e-18	Up	1,2-dihydroxy-3-keto-5-methylthiopentene dioxygenase 2 [Source:UniProtKB/TrEMBL;Acc:G4N796]
MGG_06448	1.11367	4.34419e-33	Up	Hydroxyethylthiazole kinase [Source:UniProtKB/TrEMBL;Acc:G4N790]
MGG_06449	-2.13037	2.42082e-31	Down	Putative uncharacterized protein [Source:UniProtKB/TrEMBL;Acc:G4N789]
MGG_06459	-2.51224	1.50836e-57	Down	Hsp98-like protein [Source:UniProtKB/TrEMBL;Acc:G4N778]
MGG_06461	-1.59542	1.02587e-36	Down	Putative uncharacterized protein [Source:UniProtKB/TrEMBL;Acc:G4N776]
MGG_06463	1.0541	0.038843	Up	Putative uncharacterized protein [Source:UniProtKB/TrEMBL;Acc:G4N774]
MGG_06473	1.30177	9.47786e-15	Up	Putative uncharacterized protein [Source:UniProtKB/TrEMBL;Acc:G4N761]
MGG_06493	-1.12909	6.98147e-15	Down	Beta-glucanase [Source:UniProtKB/TrEMBL;Acc:G4N6Y4]
MGG_06494	-1.21283	9.42471e-25	Down	D-arabinitol 2-dehydrogenase [Source:UniProtKB/TrEMBL;Acc:G4N6Y3]
MGG_06519	1.28732	7.99721e-19	Up	WD domain-containing protein [Source:UniProtKB/TrEMBL;Acc:G4N6V1]
MGG_06520	1.93853	1.14907e-70	Up	Putative uncharacterized protein [Source:UniProtKB/TrEMBL;Acc:G4N6P5]
MGG_06523	-2.00872	2.30241e-38	Down	Putative uncharacterized protein [Source:UniProtKB/TrEMBL;Acc:G4N6P0]
MGG_06527	-1.45325	0.000458104	Down	NADPH-ferrihemoprotein reductase [Source:UniProtKB/TrEMBL;Acc:G4N6N3]
MGG_06533	1.02999	4.64785e-10	Up	Putative uncharacterized protein [Source:UniProtKB/TrEMBL;Acc:G4N6M3]
MGG_06538	1.23625	2.57752e-19	Up	Bys1 family protein [Source:UniProtKB/TrEMBL;Acc:G4N6L5]
MGG_06540	2.1134	0.0279924	Up	Tryptophan dimethylallyltransferase 2 [Source:UniProtKB/TrEMBL;Acc:G4N6L3]
MGG_06542	2.06568	3.90688e-40	Up	N amino acid transport system protein [Source:UniProtKB/TrEMBL;Acc:G4N6L2]
MGG_06550	-1.52101	2.43545e-15	Down	Putative uncharacterized protein [Source:UniProtKB/TrEMBL;Acc:G4N6K3]
MGG_06559	-1.5042	4.60372e-81	Down	Cytochrome b-245 heavychain subunit beta [Source:UniProtKB/TrEMBL;Acc:G4N6J3]
MGG_06567	-2.85256	1.35334e-33	Down	Putative uncharacterized protein [Source:UniProtKB/TrEMBL;Acc:G4N6C9]
MGG_06577	3.16434	1.53474e-75	Up	Phenylacetone monooxygenase [Source:UniProtKB/TrEMBL;Acc:G4N6B7]
MGG_06578	2.54891	1.1621e-05	Up	Putative uncharacterized protein [Source:UniProtKB/TrEMBL;Acc:G4N6B6]
MGG_06584	2.15503	4.16131e-105	Up	Putative uncharacterized protein [Source:UniProtKB/TrEMBL;Acc:G4N6B0]
MGG_06585	-1.19662	5.94478e-07	Down	Putative uncharacterized protein [Source:UniProtKB/TrEMBL;Acc:G4N6A7]
MGG_06596	-1.09677	5.17353e-06	Down	Glucose dehydrogenase short protein [Source:UniProtKB/TrEMBL;Acc:G4N691]
MGG_06603	-1.6337	1.26603e-23	Down	Putative uncharacterized protein [Source:UniProtKB/TrEMBL;Acc:G4N629]
MGG_06609	-1.51054	3.83859e-28	Down	Acetyl-CoA hydrolase [Source:UniProtKB/TrEMBL;Acc:G4N625]
MGG_06610	3.68303	0	Up	Lipase [Source:UniProtKB/TrEMBL;Acc:G4N623]
MGG_06611	2.29274	3.58289e-05	Up	Putative uncharacterized protein [Source:UniProtKB/TrEMBL;Acc:G4N622]
MGG_06615	-1.71963	2.58425e-23	Down	Taurine catabolism dioxygenase TauD [Source:UniProtKB/TrEMBL;Acc:G4N618]
MGG_06616	-1.13198	5.49417e-06	Down	High-affinity methionine permease [Source:UniProtKB/TrEMBL;Acc:G4N616]
MGG_06630	5.04782	5.14776e-133	Up	Putative uncharacterized protein [Source:UniProtKB/TrEMBL;Acc:G4N602]
MGG_06647	-2.08064	2.57584e-13	Down	Putative uncharacterized protein [Source:UniProtKB/TrEMBL;Acc:G4MKQ1]
MGG_06653	-3.49234	2.58825e-273	Down	Putative uncharacterized protein [Source:UniProtKB/TrEMBL;Acc:G4MKQ7]
MGG_06679	1.14184	3.62319e-06	Up	Putative uncharacterized protein [Source:UniProtKB/TrEMBL;Acc:G4MKT3]
MGG_06681	1.26103	6.7261e-44	Up	Arginine-tRNA-protein transferase 1 [Source:UniProtKB/TrEMBL;Acc:G4MKT6]
MGG_06692	1.49836	9.21507e-21	Up	Putative uncharacterized protein [Source:UniProtKB/TrEMBL;Acc:G4ML52]
MGG_06695	-1.28047	1.64362e-37	Down	UDP-galactopyranose mutase [Source:UniProtKB/TrEMBL;Acc:G4ML56]
MGG_06722	-1.15217	6.45328e-42	Down	1,3-beta-glucanosyltransferase gel2 [Source:UniProtKB/TrEMBL;Acc:G4ML85]
MGG_06739	2.32545	0.000211719	Up	Putative uncharacterized protein [Source:UniProtKB/TrEMBL;Acc:G4MLK8]
MGG_06747	-1.95612	8.27746e-49	Down	Glutathione S-transferase [Source:UniProtKB/TrEMBL;Acc:G4MLL6]
MGG_06749	-1.33126	5.48772e-08	Down	Putative uncharacterized protein [Source:UniProtKB/TrEMBL;Acc:G4MLL8]
MGG_06751	-1.72023	1.40563e-29	Down	Putative uncharacterized protein [Source:UniProtKB/TrEMBL;Acc:G4MLM0]
MGG_06761	1.52828	1.15348e-73	Up	Putative uncharacterized protein [Source:UniProtKB/TrEMBL;Acc:G4MLN1]
MGG_06766	-1.60297	5.90319e-41	Down	MDJ1 [Source:UniProtKB/TrEMBL;Acc:G4MLN6]
MGG_06769	-2.13347	3.93962e-130	Down	Putative uncharacterized protein [Source:UniProtKB/TrEMBL;Acc:G4MLP0]
MGG_06771	-5.12392	1.42369e-40	Down	Putative uncharacterized protein [Source:UniProtKB/TrEMBL;Acc:G4MLP2]
MGG_06775	1.6707	4.69154e-34	Up	Putative uncharacterized protein [Source:UniProtKB/TrEMBL;Acc:G4MLP6]
MGG_06777	-1.62678	5.84734e-17	Down	Sugar transporter STL1 [Source:UniProtKB/TrEMBL;Acc:G4MLQ0]
MGG_06779	1.16763	1.41015e-05	Up	NADP-dependent mannitol dehydrogenase [Source:UniProtKB/TrEMBL;Acc:G4MM00]
MGG_06790	3.17492	2.27947e-08	Up	Putative uncharacterized protein [Source:UniProtKB/TrEMBL;Acc:G4MM12]
MGG_06794	-2.14626	0.0324465	Down	Puromycin resistance protein pur8 [Source:UniProtKB/TrEMBL;Acc:G4MM14]
MGG_06797	1.50725	0.00023677	Up	Putative uncharacterized protein [Source:UniProtKB/TrEMBL;Acc:G4MM16]
MGG_06800	-2.80503	2.18438e-10	Down	Putative uncharacterized protein [Source:UniProtKB/TrEMBL;Acc:G4MM19]
MGG_06823	1.54799	1.48102e-08	Up	Putative uncharacterized protein [Source:UniProtKB/TrEMBL;Acc:G4MM42]
MGG_06826	1.03885	7.31674e-09	Up	Putative uncharacterized protein [Source:UniProtKB/TrEMBL;Acc:G4MM45]
MGG_06827	1.20343	1.74928e-26	Up	Putative uncharacterized protein [Source:UniProtKB/TrEMBL;Acc:G4MM46]
MGG_06828	-1.862	5.3911e-05	Down	Putative uncharacterized protein [Source:UniProtKB/TrEMBL;Acc:G4MM47]
MGG_06834	1.26517	0.00313629	Up	1,4-beta-D-glucan cellobiohydrolase B [Source:UniProtKB/TrEMBL;Acc:G4MMG0]
MGG_06844	-1.89106	0.000224548	Down	Putative uncharacterized protein [Source:UniProtKB/TrEMBL;Acc:G4MMH3]
MGG_06849	-1.11991	2.29208e-13	Down	Amidohydrolase 3 [Source:UniProtKB/TrEMBL;Acc:G4MMH9]
MGG_06862	-3.07187	1.69677e-32	Down	Late embryogenesis abundant protein, variant [Source:UniProtKB/TrEMBL;Acc:G4MMJ4]
MGG_06863	-1.0569	1.2742e-10	Down	Putative uncharacterized protein [Source:UniProtKB/TrEMBL;Acc:G4MMJ6]
MGG_06865	-1.60462	2.55953e-18	Down	Putative uncharacterized protein [Source:UniProtKB/TrEMBL;Acc:G4MMJ8]
MGG_06866	-1.80668	1.44815e-07	Down	Putative uncharacterized protein [Source:UniProtKB/TrEMBL;Acc:G4MMJ9]
MGG_06872	-2.20336	1.09502e-27	Down	Putative uncharacterized protein [Source:UniProtKB/TrEMBL;Acc:G4MMK8]
MGG_06886	2.30704	1.25227e-05	Up	Putative uncharacterized protein [Source:UniProtKB/TrEMBL;Acc:G4MMY2]
MGG_06888	3.82902	2.89333e-189	Up	Glutamine synthetase [Source:UniProtKB/TrEMBL;Acc:G4MMY4]
MGG_06898	-1.75615	6.90848e-26	Down	MYB-1 [Source:UniProtKB/TrEMBL;Acc:G4MMZ5]
MGG_06911	1.69306	7.31019e-66	Up	Inosine triphosphate pyrophosphatase [Source:UniProtKB/Swiss-Prot;Acc:A4R1J6]
MGG_06917	-1.55013	2.86003e-41	Down	GTP cyclohydrolase II [Source:UniProtKB/TrEMBL;Acc:G4MN18]
MGG_06945	1.02407	3.34442e-18	Up	Helicase [Source:UniProtKB/TrEMBL;Acc:G4MNF9]
MGG_06950	-2.0002	6.42769e-46	Down	L-serine dehydratase [Source:UniProtKB/TrEMBL;Acc:G4MNG7]
MGG_06955	1.01899	8.40074e-19	Up	Putative uncharacterized protein [Source:UniProtKB/TrEMBL;Acc:G4MNH4]
MGG_06956	-1.85068	3.25074e-14	Down	Putative uncharacterized protein [Source:UniProtKB/TrEMBL;Acc:G4MNH5]
MGG_06958	-1.57541	1.0649e-21	Down	Hsp70-like protein [Source:UniProtKB/TrEMBL;Acc:G4MNH8]
MGG_06966	-1.13532	0.00437894	Down	Putative uncharacterized protein [Source:UniProtKB/TrEMBL;Acc:G4MNU3]
MGG_06980	2.21413	5.76186e-31	Up	Putative uncharacterized protein [Source:UniProtKB/TrEMBL;Acc:G4MNW0]
MGG_06986	1.0298	1.2865e-06	Up	Putative uncharacterized protein [Source:UniProtKB/TrEMBL;Acc:G4MNW8]
MGG_06988	-2.9452	3.62566e-13	Down	Putative uncharacterized protein [Source:UniProtKB/TrEMBL;Acc:G4MNX0]
MGG_06991	-1.28616	3.19067e-28	Down	Putative uncharacterized protein [Source:UniProtKB/TrEMBL;Acc:G4MNX4]
MGG_06996	1.09403	9.27387e-19	Up	Putative uncharacterized protein [Source:UniProtKB/TrEMBL;Acc:G4MNY2]
MGG_06999	1.49199	2.46511e-68	Up	Putative uncharacterized protein [Source:UniProtKB/TrEMBL;Acc:G4MNY6]
MGG_07002	2.11911	0.0242526	Up	Putative uncharacterized protein [Source:UniProtKB/TrEMBL;Acc:G4MNY9]
MGG_07015	1.04489	1.55025e-30	Up	DNA repair protein Rad7 [Source:UniProtKB/TrEMBL;Acc:G4MPA8]
MGG_07016	-1.02817	1.67411e-07	Down	Putative uncharacterized protein [Source:UniProtKB/TrEMBL;Acc:G4MPA9]
MGG_07019	1.03645	5.34783e-06	Up	4-coumaryl-CoA ligase [Source:UniProtKB/TrEMBL;Acc:G4MPB2]
MGG_07022	-1.58195	0.000149878	Down	Putative uncharacterized protein [Source:UniProtKB/TrEMBL;Acc:G4MZN3]
MGG_07029	-3.20295	7.2879e-07	Down	Putative uncharacterized protein [Source:UniProtKB/TrEMBL;Acc:G4MZP0]
MGG_07061	1.1435	4.3693e-21	Up	Putative uncharacterized protein [Source:UniProtKB/TrEMBL;Acc:G4MZS1]
MGG_07066	-1.08665	3.13241e-13	Down	Calcium-binding mitochondrial carrier protein Aralar1 [Source:UniProtKB/TrEMBL;Acc:G4MSM0]
MGG_07079	1.40641	2.36118e-24	Up	Nudix hydrolase 20 [Source:UniProtKB/TrEMBL;Acc:G4MSN7]
MGG_07088	-2.34815	9.94387e-08	Down	Putative uncharacterized protein [Source:UniProtKB/TrEMBL;Acc:G4MSQ0]
MGG_07100	1.40082	8.13135e-13	Up	Putative uncharacterized protein [Source:UniProtKB/TrEMBL;Acc:G4MSR5]
MGG_07101	-1.26722	4.7177e-54	Down	Mannan endo-1,6-alpha-mannosidase DCW1 [Source:UniProtKB/TrEMBL;Acc:G4MSR7]
MGG_07112	-1.79599	2.27254e-45	Down	Putative uncharacterized protein [Source:UniProtKB/TrEMBL;Acc:G4MT29]
MGG_07115	1.14699	1.77632e-24	Up	Thioredoxin-like protein 4A [Source:UniProtKB/TrEMBL;Acc:G4MT32]
MGG_07118	1.16571	2.32e-05	Up	Sporulation-specific protein 5 [Source:UniProtKB/TrEMBL;Acc:G4MT36]
MGG_07123	-1.12743	1.695e-33	Down	Lon protease like protein 2 [Source:UniProtKB/TrEMBL;Acc:G4MT44]
MGG_07134	-1.56037	1.89955e-36	Down	Polyamine acetyltransferase; Polyamine acetyltransferase, variant [Source:UniProtKB/TrEMBL;Acc:G4MT57]
MGG_07144	2.34632	8.78351e-63	Up	Putative uncharacterized protein [Source:UniProtKB/TrEMBL;Acc:G4MT69]
MGG_07146	-2.24353	8.37463e-34	Down	Glycosyl hydrolase [Source:UniProtKB/TrEMBL;Acc:G4MT72]
MGG_07157	-1.3241	1.61666e-09	Down	MFS sugar transporter [Source:UniProtKB/TrEMBL;Acc:G4MTJ0]
MGG_07158	1.45623	1.30434e-11	Up	Putative uncharacterized protein [Source:UniProtKB/TrEMBL;Acc:G4MTJ1]
MGG_07159	1.69311	1.7481e-13	Up	Putative uncharacterized protein [Source:UniProtKB/TrEMBL;Acc:G4MTJ2]
MGG_07166	1.39957	9.71661e-31	Up	Putative uncharacterized protein [Source:UniProtKB/TrEMBL;Acc:G4MTJ9]
MGG_07195	-1.03005	6.42228e-16	Down	O-acetylhomoserine (Thiol)-lyase [Source:UniProtKB/TrEMBL;Acc:G4MTN6]
MGG_07206	1.01402	0.00894366	Up	Putative uncharacterized protein [Source:UniProtKB/TrEMBL;Acc:G4MU10]
MGG_07210	-4.98021	1.76871e-25	Down	Putative uncharacterized protein [Source:UniProtKB/TrEMBL;Acc:G4MU15]
MGG_07211	-1.24131	7.12448e-37	Down	Putative uncharacterized protein [Source:UniProtKB/TrEMBL;Acc:G4MU16]
MGG_07212	-2.03361	8.49461e-47	Down	Putative uncharacterized protein [Source:UniProtKB/TrEMBL;Acc:G4MU17]
MGG_07214	-2.01273	3.85556e-17	Down	Putative uncharacterized protein [Source:UniProtKB/TrEMBL;Acc:G4MU20]
MGG_07219	-1.70819	0.0199973	Down	Conidial yellow pigment biosynthesis polyketide synthase [Source:UniProtKB/TrEMBL;Acc:G4MU27]
MGG_07220	-6.79843	2.81328e-32	Down	Iron transport multicopper oxidase FET3 [Source:UniProtKB/TrEMBL;Acc:G4MU29]
MGG_07238	1.34581	2.67455e-30	Up	DNA polymerase kappa [Source:UniProtKB/TrEMBL;Acc:G4MU50]
MGG_07242	-1.11428	2.06521e-12	Down	Putative uncharacterized protein [Source:UniProtKB/TrEMBL;Acc:G4MUG3]
MGG_07245	-1.20913	1.67846e-10	Down	Putative uncharacterized protein [Source:UniProtKB/TrEMBL;Acc:G4MUG6]
MGG_07246	7.27343	0	Up	Putative uncharacterized protein [Source:UniProtKB/TrEMBL;Acc:G4MUG8]
MGG_07251	1.28849	0.00266128	Up	Putative uncharacterized protein [Source:UniProtKB/TrEMBL;Acc:G4MUH2]
MGG_07253	-2.67005	8.08464e-10	Down	Putative uncharacterized protein [Source:UniProtKB/TrEMBL;Acc:G4MUH4]
MGG_07257	-2.80192	9.73654e-22	Down	Putative uncharacterized protein [Source:UniProtKB/TrEMBL;Acc:G4MUH8]
MGG_07278	-1.82053	2.36493e-56	Down	Putative uncharacterized protein [Source:UniProtKB/TrEMBL;Acc:G4MUK4]
MGG_07287	1.44513	5.54889e-24	Up	Lysophospholipase Plb3 [Source:UniProtKB/TrEMBL;Acc:G4MUL5]
MGG_07289	-1.06641	4.5272e-57	Down	Glycogen synthase [Source:UniProtKB/TrEMBL;Acc:G4MUX6]
MGG_07292	-4.1188	1.07937e-22	Down	Putative uncharacterized protein [Source:UniProtKB/TrEMBL;Acc:G4MUX9]
MGG_07293	-1.04767	3.07264e-11	Down	Malonyl CoA-acyl carrier protein transacylase [Source:UniProtKB/TrEMBL;Acc:G4MUY0]
MGG_07303	-3.97165	1.13584e-10	Down	Putative uncharacterized protein [Source:UniProtKB/TrEMBL;Acc:G4MUZ2]
MGG_07305	-2.5772	1.41208e-88	Down	Putative uncharacterized protein [Source:UniProtKB/TrEMBL;Acc:G4MUZ6]
MGG_07307	1.44896	3.82645e-36	Up	NADH-cytochrome b5 reductase 2 [Source:UniProtKB/TrEMBL;Acc:G4MUZ9]
MGG_07311	-1.20507	4.39862e-08	Down	Putative uncharacterized protein [Source:UniProtKB/TrEMBL;Acc:G4MV03]
MGG_07319	-1.04748	6.9141e-14	Down	Putative uncharacterized protein [Source:UniProtKB/TrEMBL;Acc:G4MV10]
MGG_07329	-1.03755	2.22255e-20	Down	Putative uncharacterized protein [Source:UniProtKB/TrEMBL;Acc:G4MV23]
MGG_07339	1.3137	3.1332e-15	Up	Putative uncharacterized protein [Source:UniProtKB/TrEMBL;Acc:G4MVE4]
MGG_07341	-1.03451	1.96467e-31	Down	Putative uncharacterized protein [Source:UniProtKB/TrEMBL;Acc:G4MVE6]
MGG_07347	-1.47684	2.3166e-12	Down	Putative uncharacterized protein [Source:UniProtKB/TrEMBL;Acc:G4MVF4]
MGG_07355	-2.1656	8.45065e-62	Down	Putative uncharacterized protein [Source:UniProtKB/TrEMBL;Acc:G4MVG2]
MGG_07356	-3.05524	2.24597e-40	Down	Putative uncharacterized protein [Source:UniProtKB/TrEMBL;Acc:G4MVG3]
MGG_07362	2.55927	0.000114122	Up	Putative uncharacterized protein [Source:UniProtKB/TrEMBL;Acc:G4MVH0]
MGG_07365	-2.19571	7.16321e-09	Down	Integral membrane protein [Source:UniProtKB/TrEMBL;Acc:G4MVH3]
MGG_07367	2.38003	1.51703e-43	Up	Putative uncharacterized protein [Source:UniProtKB/TrEMBL;Acc:G4MVH5]
MGG_07369	-1.99317	5.96414e-69	Down	Putative uncharacterized protein [Source:UniProtKB/TrEMBL;Acc:G4MVH7]
MGG_07390	1.13923	0.00376767	Up	Coagulation factor 5/8 type domain-containing protein [Source:UniProtKB/TrEMBL;Acc:G4N0C3]
MGG_07406	1.02496	5.05136e-08	Up	Benzoate 4-monooxygenase cytochrome P450 [Source:UniProtKB/TrEMBL;Acc:G4N0P7]
MGG_07411	4.74484	2.00457e-113	Up	Putative uncharacterized protein [Source:UniProtKB/TrEMBL;Acc:G4N0Q6]
MGG_07412	5.06577	1.2696e-07	Up	Putative uncharacterized protein [Source:UniProtKB/TrEMBL;Acc:G4N0Q7]
MGG_07417	-1.31453	0.000181724	Down	Putative uncharacterized protein [Source:UniProtKB/TrEMBL;Acc:G4N0R2]
MGG_07420	-2.47484	3.47383e-33	Down	Putative uncharacterized protein [Source:UniProtKB/TrEMBL;Acc:G4N0R5]
MGG_07437	-1.34959	2.13516e-43	Down	Putative uncharacterized protein [Source:UniProtKB/TrEMBL;Acc:G4N0U1]
MGG_07455	-1.07859	2.12656e-16	Down	Sorbitol utilization protein SOU2 [Source:UniProtKB/TrEMBL;Acc:G4N167]
MGG_07457	-1.26997	8.98651e-14	Down	Putative uncharacterized protein [Source:UniProtKB/TrEMBL;Acc:G4N169]
MGG_07458	-1.91615	7.55049e-22	Down	Putative uncharacterized protein [Source:UniProtKB/TrEMBL;Acc:G4N170]
MGG_07473	-3.16474	8.66598e-26	Down	Glycosyl hydrolase [Source:UniProtKB/TrEMBL;Acc:G4N191]
MGG_07476	-1.44958	1.18444e-71	Down	Putative uncharacterized protein [Source:UniProtKB/TrEMBL;Acc:G4N196]
MGG_07482	-1.10741	8.77071e-23	Down	Putative uncharacterized protein [Source:UniProtKB/TrEMBL;Acc:G4N1L0]
MGG_07485	-1.03107	7.78006e-07	Down	Dicarboxylic amino acid permease [Source:UniProtKB/TrEMBL;Acc:G4N1L3]
MGG_07491	-2.86621	2.20054e-05	Down	Retinol dehydrogenase 13 [Source:UniProtKB/TrEMBL;Acc:G4N1M1]
MGG_07500	-6.631	3.3001e-29	Down	Bilirubin oxidase [Source:UniProtKB/TrEMBL;Acc:G4N1N3]
MGG_07505	1.45214	2.51119e-29	Up	Putative uncharacterized protein [Source:UniProtKB/TrEMBL;Acc:G4N1N8]
MGG_07506	1.15601	8.57652e-06	Up	Geranylgeranyl pyrophosphate synthetase [Source:UniProtKB/TrEMBL;Acc:G4N1N9]
MGG_07515	1.14504	4.26466e-35	Up	N-acetyltransferase 5 [Source:UniProtKB/TrEMBL;Acc:G4N1P9]
MGG_07534	-1.20893	7.19939e-06	Down	Putative uncharacterized protein [Source:UniProtKB/TrEMBL;Acc:G4N224]
MGG_07538	-3.6232	0.040567	Down	Putative uncharacterized protein [Source:UniProtKB/TrEMBL;Acc:G4N228]
MGG_07539	-1.46777	9.16412e-54	Down	NAD(P) transhydrogenase [Source:UniProtKB/TrEMBL;Acc:G4N229]
MGG_07545	1.36706	3.32732e-44	Up	CTP synthase [Source:UniProtKB/TrEMBL;Acc:G4N236]
MGG_07558	-2.26026	0.0124368	Down	Putative uncharacterized protein [Source:UniProtKB/TrEMBL;Acc:G4N251]
MGG_07565	-3.32132	0.00124173	Down	Putative uncharacterized protein [Source:UniProtKB/TrEMBL;Acc:G4N257]
MGG_07567	-1.1673	4.33243e-12	Down	Multidrug resistance-associated protein 6 [Source:UniProtKB/TrEMBL;Acc:G4N259]
MGG_07568	-3.23718	2.31572e-05	Down	Putative uncharacterized protein [Source:UniProtKB/TrEMBL;Acc:G4N260]
MGG_07569	2.20414	1.45963e-10	Up	Cellobiose dehydrogenase [Source:UniProtKB/TrEMBL;Acc:G4N261]
MGG_07571	4.96634	1.72416e-119	Up	LysM domain-containing protein [Source:UniProtKB/TrEMBL;Acc:G4N263]
MGG_07573	-2.92927	1.16297e-66	Down	Putative uncharacterized protein [Source:UniProtKB/TrEMBL;Acc:G4N265]
MGG_07574	-2.57429	0.0125019	Down	Putative uncharacterized protein [Source:UniProtKB/TrEMBL;Acc:G4N266]
MGG_07577	-2.29272	2.18596e-05	Down	Putative uncharacterized protein [Source:UniProtKB/TrEMBL;Acc:G4N2H7]
MGG_07606	1.18974	4.23766e-09	Up	Putative uncharacterized protein [Source:UniProtKB/TrEMBL;Acc:G4N2L0]
MGG_07609	2.11865	3.94128e-38	Up	Putative uncharacterized protein [Source:UniProtKB/TrEMBL;Acc:G4N2L4]
MGG_07620	-1.15083	0.00175826	Down	L-amino-acid oxidase [Source:UniProtKB/TrEMBL;Acc:G4N2M7]
MGG_07621	-4.85325	0.00103574	Down	Endoribonuclease L-PSP [Source:UniProtKB/TrEMBL;Acc:G4N2M8]
MGG_07623	-2.83163	0.000149753	Down	Putative uncharacterized protein [Source:UniProtKB/TrEMBL;Acc:G4N2N0]
MGG_07625	-2.11331	8.46435e-89	Down	Putative uncharacterized protein [Source:UniProtKB/TrEMBL;Acc:G4N2Y2]
MGG_07627	-1.32431	1.23626e-21	Down	Homoserine acetyltransferase [Source:UniProtKB/TrEMBL;Acc:G4N2Y4]
MGG_07628	-1.20753	2.1578e-14	Down	Acetolactate synthase [Source:UniProtKB/TrEMBL;Acc:G4N2Y7]
MGG_07630	-3.42114	5.19396e-81	Down	Putative uncharacterized protein [Source:UniProtKB/TrEMBL;Acc:G4N2Y9]
MGG_07631	-1.94225	1.80455e-43	Down	Fungal cellulose binding domain-containing protein [Source:UniProtKB/TrEMBL;Acc:G4N2Z0]
MGG_07632	-1.40575	6.9959e-11	Down	Endonuclease/exonuclease/phosphatase [Source:UniProtKB/TrEMBL;Acc:G4N2Z1]
MGG_07634	-1.11252	1.31291e-10	Down	Beta-glucosidase 1 [Source:UniProtKB/TrEMBL;Acc:G4N2Z3]
MGG_07639	-3.04189	1.52488e-49	Down	Excitatory amino acid transporter 2 [Source:UniProtKB/TrEMBL;Acc:G4N300]
MGG_07643	-2.39753	2.58513e-25	Down	Putative uncharacterized protein [Source:UniProtKB/TrEMBL;Acc:G4N303]
MGG_07646	-2.69837	9.8481e-11	Down	Alpha-glucuronidase [Source:UniProtKB/TrEMBL;Acc:G4N306]
MGG_07657	1.31596	2.16706e-66	Up	Putative uncharacterized protein [Source:UniProtKB/TrEMBL;Acc:G4N325]
MGG_07662	1.51391	0.0391563	Up	Putative uncharacterized protein [Source:UniProtKB/TrEMBL;Acc:G4N3B3]
MGG_07665	-2.46984	2.25916e-23	Down	Putative uncharacterized protein [Source:UniProtKB/TrEMBL;Acc:G4N3B6]
MGG_07666	-1.62783	5.83539e-38	Down	Endoplasmic reticulum mannosyl-oligosaccharide 1,2-alpha-mannosidase [Source:UniProtKB/TrEMBL;Acc:G4N3B7]
MGG_07669	-1.50798	0.0440102	Down	Putative uncharacterized protein [Source:UniProtKB/TrEMBL;Acc:G4N3C3]
MGG_07676	2.60754	2.06557e-32	Up	Putative uncharacterized protein [Source:UniProtKB/TrEMBL;Acc:G4N3D1]
MGG_07680	3.79768	0.00100161	Up	Putative uncharacterized protein [Source:UniProtKB/TrEMBL;Acc:G4N3D7]
MGG_07684	-1.30017	4.58577e-27	Down	Putative uncharacterized protein [Source:UniProtKB/TrEMBL;Acc:G4N3E3]
MGG_07686	-1.20387	3.79986e-31	Down	Endoglucanase II [Source:UniProtKB/TrEMBL;Acc:G4N3E5]
MGG_07713	1.35792	0.000534124	Up	Putative uncharacterized protein [Source:UniProtKB/TrEMBL;Acc:G4N074]
MGG_07715	1.34478	2.4393e-39	Up	Putative uncharacterized protein [Source:UniProtKB/TrEMBL;Acc:G4N076]
MGG_07717	-1.23925	5.26161e-40	Down	Putative uncharacterized protein [Source:UniProtKB/TrEMBL;Acc:G4N078]
MGG_07724	1.7405	2.54211e-09	Up	Putative uncharacterized protein [Source:UniProtKB/TrEMBL;Acc:G4N0J2]
MGG_07725	2.32361	0.00153973	Up	Putative uncharacterized protein [Source:UniProtKB/TrEMBL;Acc:G4N0J3]
MGG_07729	-1.00189	1.15156e-20	Down	Putative uncharacterized protein [Source:UniProtKB/TrEMBL;Acc:G4N0J7]
MGG_07738	2.93942	2.05353e-27	Up	Putative uncharacterized protein [Source:UniProtKB/TrEMBL;Acc:G4N0K8]
MGG_07746	2.16095	1.37393e-20	Up	Putative uncharacterized protein [Source:UniProtKB/TrEMBL;Acc:G4N0L9]
MGG_07747	1.604	1.5393e-16	Up	Putative uncharacterized protein [Source:UniProtKB/TrEMBL;Acc:G4N0M0]
MGG_07748	-5.88502	8.24758e-07	Down	Putative uncharacterized protein [Source:UniProtKB/TrEMBL;Acc:G4N0M2]
MGG_07749	-3.29143	1.01236e-05	Down	Putative uncharacterized protein [Source:UniProtKB/TrEMBL;Acc:G4N0M3]
MGG_07756	-1.29359	2.86325e-69	Down	Pyruvate carboxylase [Source:UniProtKB/TrEMBL;Acc:G4N0N1]
MGG_07761	-2.25571	3.82697e-55	Down	Putative uncharacterized protein [Source:UniProtKB/TrEMBL;Acc:G4N0N5]
MGG_07765	-1.03723	0.00136532	Down	Putative uncharacterized protein [Source:UniProtKB/TrEMBL;Acc:G4N0P0]
MGG_07766	1.57048	3.58238e-17	Up	Putative uncharacterized protein [Source:UniProtKB/TrEMBL;Acc:G4N0Z6]
MGG_07767	-1.25588	0.000136808	Down	Putative uncharacterized protein [Source:UniProtKB/TrEMBL;Acc:G4N0Z7]
MGG_07775	1.87946	1.51105e-50	Up	Putative uncharacterized protein [Source:UniProtKB/TrEMBL;Acc:G4N108]
MGG_07790	1.5938	6.7953e-17	Up	Ligninase H2 [Source:UniProtKB/TrEMBL;Acc:G4N125]
MGG_07795	-1.0633	0.00716725	Down	Pisatin demethylase [Source:UniProtKB/TrEMBL;Acc:G4N130]
MGG_07808	-3.64625	4.48599e-06	Down	Membrane transporter [Source:UniProtKB/TrEMBL;Acc:G4N142]
MGG_07816	1.20707	2.41264e-05	Up	Putative uncharacterized protein [Source:UniProtKB/TrEMBL;Acc:G4N1F8]
MGG_07817	1.88708	2.65543e-06	Up	Putative uncharacterized protein [Source:UniProtKB/TrEMBL;Acc:G4N1F9]
MGG_07818	1.34365	0.0168387	Up	Putative uncharacterized protein [Source:UniProtKB/TrEMBL;Acc:G4N1G0]
MGG_07819	2.34193	5.6377e-09	Up	Putative uncharacterized protein [Source:UniProtKB/TrEMBL;Acc:G4N1I7]
MGG_07831	-1.53037	3.32303e-19	Down	Phytanoyl-CoA dioxygenase [Source:UniProtKB/TrEMBL;Acc:G4N1J3]
MGG_07842	-1.28115	5.29717e-16	Down	Putative uncharacterized protein [Source:UniProtKB/TrEMBL;Acc:G4N1K2]
MGG_07843	1.17357	2.54661e-32	Up	Putative uncharacterized protein [Source:UniProtKB/TrEMBL;Acc:G4N1K3]
MGG_07849	1.02213	1.58494e-09	Up	Putative uncharacterized protein [Source:UniProtKB/TrEMBL;Acc:G4N1K9]
MGG_07851	-2.12017	9.97121e-66	Down	Putative uncharacterized protein [Source:UniProtKB/TrEMBL;Acc:G4N1W8]
MGG_07854	-2.45182	0.0039346	Down	Putative uncharacterized protein [Source:UniProtKB/TrEMBL;Acc:G4N1X3]
MGG_07856	-1.11663	1.68682e-09	Down	Pisatin demethylase [Source:UniProtKB/TrEMBL;Acc:G4N1X5]
MGG_07857	-6.80646	8.38262e-41	Down	Putative uncharacterized protein [Source:UniProtKB/TrEMBL;Acc:G4N1X6]
MGG_07858	3.52801	0.000338318	Up	Cyclic peptide synthetase [Source:UniProtKB/TrEMBL;Acc:G4N1X7]
MGG_07867	-3.24141	0.0289182	Down	Putative uncharacterized protein [Source:UniProtKB/TrEMBL;Acc:G4N1Y7]
MGG_07868	-1.19425	1.18877e-09	Down	Glycosyl hydrolase family 10 [Source:UniProtKB/TrEMBL;Acc:G4N1Y8]
MGG_07871	-2.92972	1.65821e-06	Down	Putative uncharacterized protein [Source:UniProtKB/TrEMBL;Acc:G4N1Z1]
MGG_07878	-1.48083	3.09224e-18	Down	Thiamine transporter [Source:UniProtKB/TrEMBL;Acc:G4N1Z9]
MGG_07881	-3.81206	9.16412e-54	Down	Putative uncharacterized protein [Source:UniProtKB/TrEMBL;Acc:G4N205]
MGG_07883	-2.85022	6.36627e-29	Down	Sorbose reductase sou1 [Source:UniProtKB/TrEMBL;Acc:G4N209]
MGG_07887	-2.20479	1.7065e-12	Down	Putative uncharacterized protein [Source:UniProtKB/TrEMBL;Acc:G4N214]
MGG_07890	1.22131	3.31149e-07	Up	Aldehyde dehydrogenase 3I1 [Source:UniProtKB/TrEMBL;Acc:G4N216]
MGG_07891	1.61962	3.37484e-08	Up	CAIB/BAIF family enzyme [Source:UniProtKB/TrEMBL;Acc:G4N217]
MGG_07901	-2.69739	2.45182e-50	Down	Putative uncharacterized protein [Source:UniProtKB/TrEMBL;Acc:G4N2D1]
MGG_07903	1.9312	1.07903e-07	Up	Putative uncharacterized protein [Source:UniProtKB/TrEMBL;Acc:G4N2D3]
MGG_07908	-1.39516	0.000136333	Down	Exoglucanase 3 [Source:UniProtKB/TrEMBL;Acc:G4N2D8]
MGG_07949	-1.06945	2.69997e-13	Down	Putative uncharacterized protein [Source:UniProtKB/TrEMBL;Acc:G4N2T5]
MGG_07950	3.13076	0.0019368	Up	Putative uncharacterized protein [Source:UniProtKB/TrEMBL;Acc:G4N2T6]
MGG_07953	4.33273	2.95464e-116	Up	Bifunctional P-450:NADPH-P450 reductase [Source:UniProtKB/TrEMBL;Acc:G4N2U1]
MGG_07954	3.52732	6.87885e-62	Up	Epoxide hydrolase 2 [Source:UniProtKB/TrEMBL;Acc:G4N2U2]
MGG_07959	-2.98902	0.00189494	Down	Putative uncharacterized protein [Source:UniProtKB/TrEMBL;Acc:G4N2U8]
MGG_07965	-1.47791	1.91713e-08	Down	Alkaline proteinase [Source:UniProtKB/TrEMBL;Acc:G4N2V5]
MGG_07968	-1.23971	9.44133e-10	Down	High-affinity nicotinic acid transporter [Source:UniProtKB/TrEMBL;Acc:G4N2V9]
MGG_07969	-2.89155	8.86678e-99	Down	Putative uncharacterized protein [Source:UniProtKB/TrEMBL;Acc:G4N2W0]
MGG_07972	1.02009	5.36643e-10	Up	Putative uncharacterized protein [Source:UniProtKB/TrEMBL;Acc:G4N2W3]
MGG_07993	1.3856	0.0140383	Up	Putative uncharacterized protein [Source:UniProtKB/TrEMBL;Acc:G4MX39]
MGG_08003	3.07873	7.3078e-42	Up	UbiA prenyltransferase [Source:UniProtKB/TrEMBL;Acc:G4MX49]
MGG_08007	3.96145	3.57389e-178	Up	Putative uncharacterized protein [Source:UniProtKB/TrEMBL;Acc:G4MX53]
MGG_08008	1.45594	1.45389e-31	Up	Formyltetrahydrofolate deformylase [Source:UniProtKB/TrEMBL;Acc:G4MX54]
MGG_08014	-1.33716	1.59328e-10	Down	Putative uncharacterized protein [Source:UniProtKB/TrEMBL;Acc:G4MX61]
MGG_08017	-1.08239	9.49578e-19	Down	Putative uncharacterized protein [Source:UniProtKB/TrEMBL;Acc:G4MX64]
MGG_08020	-1.84537	3.35063e-17	Down	Endoglucanase-4 [Source:UniProtKB/TrEMBL;Acc:G4MX68]
MGG_08022	-1.01762	2.86801e-24	Down	Putative uncharacterized protein [Source:UniProtKB/TrEMBL;Acc:G4MX70]
MGG_08026	-1.34273	1.0248e-23	Down	Putative uncharacterized protein [Source:UniProtKB/TrEMBL;Acc:G4MXN6]
MGG_08028	1.47764	9.42561e-20	Up	hypothetical protein [Source:BROAD_Magnaporthe_DB;Acc:MGG_08028]
MGG_08034	2.56362	2.34427e-19	Up	Putative uncharacterized protein [Source:UniProtKB/TrEMBL;Acc:G4MXP2]
MGG_08039	2.18079	0.00499595	Up	Putative uncharacterized protein [Source:UniProtKB/TrEMBL;Acc:G4MXP7]
MGG_08041	-2.07864	1.81483e-10	Down	Extracellular metalloprotease MGG_08041 [Source:UniProtKB/Swiss-Prot;Acc:A4RGT4]
MGG_08055	-1.18897	1.42312e-30	Down	Putative uncharacterized protein [Source:UniProtKB/TrEMBL;Acc:G4MXR3]
MGG_08056	-1.14306	0.000102709	Down	Purine permease [Source:UniProtKB/TrEMBL;Acc:G4MXR4]
MGG_08059	-1.05875	5.06576e-31	Down	Putative uncharacterized protein [Source:UniProtKB/TrEMBL;Acc:G4MXR7]
MGG_08060	-3.51453	8.0833e-36	Down	Cycloheximide resistance protein [Source:UniProtKB/TrEMBL;Acc:G4MXR8]
MGG_08061	-1.71019	2.28013e-66	Down	Putative uncharacterized protein [Source:UniProtKB/TrEMBL;Acc:G4MXR9]
MGG_08086	-2.65732	1.62752e-08	Down	Putative uncharacterized protein [Source:UniProtKB/TrEMBL;Acc:G4MY99]
MGG_08093	-1.1379	9.94123e-37	Down	Nodulation protein L [Source:UniProtKB/TrEMBL;Acc:G4MYA6]
MGG_08113	2.22962	2.50516e-152	Up	Putative uncharacterized protein [Source:UniProtKB/TrEMBL;Acc:G4MYC7]
MGG_08116	1.00108	2.20315e-18	Up	Thioesterase [Source:UniProtKB/TrEMBL;Acc:G4MYD0]
MGG_08127	-4.04595	0.0157353	Down	Laccase-2 [Source:UniProtKB/TrEMBL;Acc:G4MYQ1]
MGG_08158	-2.85546	6.49501e-82	Down	Putative uncharacterized protein [Source:UniProtKB/TrEMBL;Acc:G4MYU1]
MGG_08167	1.1257	6.22676e-18	Up	Initiator tRNA phosphoribosyl transferase [Source:UniProtKB/TrEMBL;Acc:G4MYV2]
MGG_08176	1.56777	1.83845e-40	Up	Putative uncharacterized protein [Source:UniProtKB/TrEMBL;Acc:G4MZ68]
MGG_08206	-1.39866	2.5909e-26	Down	Amidohydrolase [Source:UniProtKB/TrEMBL;Acc:G4MZA6]
MGG_08207	-1.97972	2.63229e-68	Down	Putative uncharacterized protein [Source:UniProtKB/TrEMBL;Acc:G4MZA7]
MGG_08236	2.1035	0.0243549	Up	Polyketide synthase [Source:UniProtKB/TrEMBL;Acc:G4MXV1]
MGG_08256	-1.72175	3.25794e-56	Down	Mitochondrial peroxiredoxin PRX1 [Source:UniProtKB/TrEMBL;Acc:G4MXC5]
MGG_08257	-1.15069	8.46192e-17	Down	Fatty acid transporter; Fatty acid transporter, variant [Source:UniProtKB/TrEMBL;Acc:G4MXC3]
MGG_08258	-1.87296	1.79456e-40	Down	Putative uncharacterized protein [Source:UniProtKB/TrEMBL;Acc:G4MXC2]
MGG_08266	-2.89538	4.73646e-14	Down	Maltose permease MAL61 [Source:UniProtKB/TrEMBL;Acc:G4MXB4]
MGG_08268	1.66479	1.18348e-79	Up	Putative uncharacterized protein [Source:UniProtKB/TrEMBL;Acc:G4MXB2]
MGG_08287	-1.80039	5.43339e-20	Down	Putative uncharacterized protein [Source:UniProtKB/TrEMBL;Acc:G4MX91]
MGG_08288	-3.59336	5.54873e-163	Down	Short-chain-fatty-acid-CoA ligase [Source:UniProtKB/TrEMBL;Acc:G4MX89]
MGG_08289	-3.25197	7.31592e-82	Down	Aerobactin siderophore biosynthesis protein iucB [Source:UniProtKB/TrEMBL;Acc:G4MX88]
MGG_08290	-3.11003	1.14709e-171	Down	Putative uncharacterized protein [Source:UniProtKB/TrEMBL;Acc:G4MX87]
MGG_08291	-3.26243	1.1016e-06	Down	Putative uncharacterized protein [Source:UniProtKB/TrEMBL;Acc:G4MX86]
MGG_08295	-2.31863	3.24923e-54	Down	Putative uncharacterized protein [Source:UniProtKB/TrEMBL;Acc:G4MX82]
MGG_08296	-5.24638	6.30425e-39	Down	Putative uncharacterized protein [Source:UniProtKB/TrEMBL;Acc:G4MX80]
MGG_08300	-1.74867	6.24582e-36	Down	Putative uncharacterized protein [Source:UniProtKB/TrEMBL;Acc:G4MX74]
MGG_08305	-1.2799	2.88426e-14	Down	Putative uncharacterized protein [Source:UniProtKB/TrEMBL;Acc:G4MWW1]
MGG_08306	-1.03535	0.00336715	Down	Abhydrolase domain-containing protein 12 [Source:UniProtKB/TrEMBL;Acc:G4MWW0]
MGG_08317	-1.76353	0.000532787	Down	Putative uncharacterized protein [Source:UniProtKB/TrEMBL;Acc:G4MWU7]
MGG_08326	-2.78037	2.68948e-99	Down	Putative uncharacterized protein [Source:UniProtKB/TrEMBL;Acc:G4MWS7]
MGG_08333	1.43548	5.6818e-27	Up	Putative uncharacterized protein [Source:UniProtKB/TrEMBL;Acc:G4MWS0]
MGG_08337	-2.93898	5.14589e-79	Down	Putative uncharacterized protein [Source:UniProtKB/TrEMBL;Acc:G4MWR7]
MGG_08348	-1.9827	4.99929e-06	Down	Putative uncharacterized protein [Source:UniProtKB/TrEMBL;Acc:G4MWE7]
MGG_08349	-1.25441	1.7577e-07	Down	Dehydrogenase/reductase SDR family member 13 [Source:UniProtKB/TrEMBL;Acc:G4MWE6]
MGG_08352	3.13473	6.53596e-41	Up	Isoflavone reductase [Source:UniProtKB/TrEMBL;Acc:G4MWE1]
MGG_08353	-3.11357	0.0143318	Down	Putative uncharacterized protein [Source:UniProtKB/TrEMBL;Acc:G4MWE0]
MGG_08354	-7.26855	1.94635e-33	Down	Putative uncharacterized protein [Source:UniProtKB/TrEMBL;Acc:G4MWD9]
MGG_08355	-4.58376	7.55621e-73	Down	Putative uncharacterized protein [Source:UniProtKB/TrEMBL;Acc:G4MWD8]
MGG_08359	-1.84383	1.6059e-21	Down	Flavonol synthase [Source:UniProtKB/TrEMBL;Acc:G4MWD5]
MGG_08360	-1.24908	1.92942e-11	Down	Putative uncharacterized protein [Source:UniProtKB/TrEMBL;Acc:G4MWD4]
MGG_08363	-1.34029	8.21504e-11	Down	Enoyl reductase [Source:UniProtKB/TrEMBL;Acc:G4MWD2]
MGG_08366	-1.68211	3.76353e-60	Down	Putative uncharacterized protein [Source:UniProtKB/TrEMBL;Acc:G4MWC9]
MGG_08372	3.66868	0.00135534	Up	Putative uncharacterized protein [Source:UniProtKB/TrEMBL;Acc:G4MWC1]
MGG_08373	2.97653	3.13003e-48	Up	Putative uncharacterized protein [Source:UniProtKB/TrEMBL;Acc:G4MWC0]
MGG_08376	-1.69957	3.82571e-08	Down	Putative uncharacterized protein [Source:UniProtKB/TrEMBL;Acc:G4MWB7]
MGG_08405	1.37908	3.74408e-15	Up	Retinol dehydrogenase 13 [Source:UniProtKB/TrEMBL;Acc:G4MVX8]
MGG_08408	-1.94896	0.00463703	Down	Putative uncharacterized protein [Source:UniProtKB/TrEMBL;Acc:G4MVX5]
MGG_08409	-2.96104	1.21528e-11	Down	Cellulose-growth-specific protein [Source:UniProtKB/TrEMBL;Acc:G4MVX4]
MGG_08414	3.55543	0.0110607	Up	Putative uncharacterized protein [Source:UniProtKB/TrEMBL;Acc:G4MVW8]
MGG_08415	-1.25612	5.48049e-11	Down	Serin endopeptidase [Source:UniProtKB/TrEMBL;Acc:G4MVW7]
MGG_08416	-6.66461	1.42281e-24	Down	Lipase 1 [Source:UniProtKB/TrEMBL;Acc:G4MVW6]
MGG_08424	-5.10046	2.91057e-50	Down	Endo-1,4-beta-xylanase I [Source:UniProtKB/TrEMBL;Acc:G4NA54]
MGG_08429	-1.08977	0.0204139	Down	Putative uncharacterized protein [Source:UniProtKB/TrEMBL;Acc:G4NA61]
MGG_08434	-1.87276	1.12474e-13	Down	Putative uncharacterized protein [Source:UniProtKB/TrEMBL;Acc:G4NA66]
MGG_08435	-2.7929	1.37887e-09	Down	Putative uncharacterized protein [Source:UniProtKB/TrEMBL;Acc:G4NA67]
MGG_08440	1.62601	9.2275e-72	Up	Trichothecene 3-O-acetyltransferase [Source:UniProtKB/TrEMBL;Acc:G4NA71]
MGG_08441	-3.81556	7.10884e-10	Down	Putative uncharacterized protein [Source:UniProtKB/TrEMBL;Acc:G4NA72]
MGG_08442	-1.95908	0.00836052	Down	Putative uncharacterized protein [Source:UniProtKB/TrEMBL;Acc:G4NA73]
MGG_08446	-1.11265	2.09242e-19	Down	Sugar transporter [Source:UniProtKB/TrEMBL;Acc:G4NA76]
MGG_08450	-1.72701	1.68708e-40	Down	Asparagine synthase [Source:UniProtKB/TrEMBL;Acc:G4NA81]
MGG_08451	1.5213	2.91801e-20	Up	Putative uncharacterized protein [Source:UniProtKB/TrEMBL;Acc:G4NA82]
MGG_08468	-1.39388	0.00323181	Down	Fatty acyl-CoA hydrolase [Source:UniProtKB/TrEMBL;Acc:G4NAL1]
MGG_08474	-1.73554	2.55255e-60	Down	Delta(12) fatty acid desaturase [Source:UniProtKB/TrEMBL;Acc:G4NAL7]
MGG_08482	2.2675	0.0252282	Up	Putative uncharacterized protein [Source:UniProtKB/TrEMBL;Acc:G4NAM8]
MGG_08488	1.42355	6.28868e-10	Up	Putative uncharacterized protein [Source:UniProtKB/TrEMBL;Acc:G4NAN4]
MGG_08489	1.64377	2.92278e-14	Up	Putative uncharacterized protein [Source:UniProtKB/TrEMBL;Acc:G4NAN5]
MGG_08493	1.53861	0.0347787	Up	Putative uncharacterized protein [Source:UniProtKB/TrEMBL;Acc:G4NAN8]
MGG_08496	-5.19738	0.00139924	Down	Endo-1,4-beta-xylanase D [Source:UniProtKB/TrEMBL;Acc:G4NAP1]
MGG_08497	-2.86085	1.23469e-55	Down	Putative uncharacterized protein [Source:UniProtKB/TrEMBL;Acc:G4NAP2]
MGG_08498	-1.47555	1.65454e-30	Down	Putative uncharacterized protein [Source:UniProtKB/TrEMBL;Acc:G4NAP3]
MGG_08500	-2.16543	2.85031e-28	Down	Pisatin demethylase [Source:UniProtKB/TrEMBL;Acc:G4NAP5]
MGG_08515	-1.84807	0.0356336	Down	Putative uncharacterized protein [Source:UniProtKB/TrEMBL;Acc:G4NAQ6]
MGG_08519	-1.63942	0.00544753	Down	Aflatoxin B1 aldehyde reductase member 3 [Source:UniProtKB/TrEMBL;Acc:G4NAQ9]
MGG_08520	-1.10262	0.0220074	Down	Oxidoreductase [Source:UniProtKB/TrEMBL;Acc:G4N5S7]
MGG_08521	-2.74858	1.19922e-56	Down	Putative uncharacterized protein [Source:UniProtKB/TrEMBL;Acc:G4N5S8]
MGG_08522	-2.57205	0.049736	Down	Putative uncharacterized protein [Source:UniProtKB/TrEMBL;Acc:G4N5S9]
MGG_08523	-1.02451	1.76666e-07	Down	Laccase-1 [Source:UniProtKB/TrEMBL;Acc:G4N5T0]
MGG_08525	1.43924	3.83829e-11	Up	Putative uncharacterized protein [Source:UniProtKB/TrEMBL;Acc:G4N5T3]
MGG_08526	-2.48592	5.19759e-25	Down	Putative uncharacterized protein [Source:UniProtKB/TrEMBL;Acc:G4N5T4]
MGG_08535	-1.53249	8.30005e-24	Down	Putative uncharacterized protein [Source:UniProtKB/TrEMBL;Acc:G4N5U9]
MGG_08537	1.25755	3.90276e-08	Up	Endoglucanase-1; Endoglucanase-1, variant [Source:UniProtKB/TrEMBL;Acc:G4N5V2]
MGG_08540	5.5713	4.17902e-05	Up	Pyoverdine/dityrosine biosynthesis family protein [Source:UniProtKB/TrEMBL;Acc:G4N5V5]
MGG_08541	7.65368	1.35415e-09	Up	FAD monooxygenase [Source:UniProtKB/TrEMBL;Acc:G4N5V6]
MGG_08542	6.10269	1.56298e-55	Up	Putative uncharacterized protein [Source:UniProtKB/TrEMBL;Acc:G4N5V7]
MGG_08543	7.15327	6.22929e-129	Up	Putative uncharacterized protein [Source:UniProtKB/TrEMBL;Acc:G4N5V8]
MGG_08546	-1.49258	0.00453217	Down	Putative uncharacterized protein [Source:UniProtKB/TrEMBL;Acc:G4N5W3]
MGG_08549	-1.56437	1.37667e-25	Down	CAMK protein kinase [Source:UniProtKB/TrEMBL;Acc:G4N5W7]
MGG_08551	-3.12386	7.09873e-70	Down	Putative uncharacterized protein [Source:UniProtKB/TrEMBL;Acc:G4N5X0]
MGG_08552	2.61761	1.45371e-117	Up	Putative uncharacterized protein [Source:UniProtKB/TrEMBL;Acc:G4N5X2]
MGG_08563	1.13232	1.61335e-18	Up	Putative uncharacterized protein [Source:UniProtKB/TrEMBL;Acc:G4N641]
MGG_08570	1.29847	6.25591e-38	Up	Tubulin folding cofactor B [Source:UniProtKB/TrEMBL;Acc:G4N650]
MGG_08577	-2.08625	3.29799e-45	Down	Putative uncharacterized protein [Source:UniProtKB/TrEMBL;Acc:G4N658]
MGG_08585	1.24649	7.06772e-43	Up	DNA repair and recombination protein rhm52 [Source:UniProtKB/Swiss-Prot;Acc:Q8NK72]
MGG_08589	-4.84051	1.53125e-223	Down	Putative uncharacterized protein [Source:UniProtKB/TrEMBL;Acc:G4N674]
MGG_08593	-2.66149	1.94644e-248	Down	Putative uncharacterized protein [Source:UniProtKB/TrEMBL;Acc:G4N680]
MGG_08613	1.23954	4.82222e-36	Up	Polymerase 2 ADP-ribosyltransferase 2 [Source:UniProtKB/TrEMBL;Acc:G4ML01]
MGG_08614	1.02767	6.21069e-11	Up	Putative uncharacterized protein [Source:UniProtKB/TrEMBL;Acc:G4ML02]
MGG_08617	-1.21201	0.00251711	Down	H(+)/hexose cotransporter 1 [Source:UniProtKB/TrEMBL;Acc:G4ML06]
MGG_08619	1.42483	2.82358e-23	Up	Aryl-alcohol dehydrogenase [Source:UniProtKB/TrEMBL;Acc:G4ML08]
MGG_08639	2.61444	1.02176e-192	Up	Putative uncharacterized protein [Source:UniProtKB/TrEMBL;Acc:G4ML30]
MGG_08644	-1.79691	3.8137e-05	Down	DNase1 protein [Source:UniProtKB/TrEMBL;Acc:G4ML36]
MGG_08647	2.21753	1.02872e-09	Up	Putative uncharacterized protein [Source:UniProtKB/TrEMBL;Acc:G4ML39]
MGG_08653	1.46327	4.43012e-06	Up	Putative uncharacterized protein [Source:UniProtKB/TrEMBL;Acc:G4MLF2]
MGG_08656	2.31901	1.43269e-210	Up	Putative uncharacterized protein [Source:UniProtKB/TrEMBL;Acc:G4MLF5]
MGG_08659	-4.93039	0.00743077	Down	Putative uncharacterized protein [Source:UniProtKB/TrEMBL;Acc:G4MLF9]
MGG_08660	1.26406	4.06133e-14	Up	Putative uncharacterized protein [Source:UniProtKB/TrEMBL;Acc:G4MLG0]
MGG_08664	-2.04907	0.0118742	Down	Putative uncharacterized protein [Source:UniProtKB/TrEMBL;Acc:G4MLG5]
MGG_08670	-1.76154	0.00300448	Down	Choline transporter [Source:UniProtKB/TrEMBL;Acc:G4NFY0]
MGG_08671	-2.43601	3.97877e-19	Down	Putative uncharacterized protein [Source:UniProtKB/TrEMBL;Acc:G4NFX9]
MGG_08695	-1.39493	3.09497e-09	Down	NAD-binding Rossmann fold oxidoreductase [Source:UniProtKB/TrEMBL;Acc:G4NFW1]
MGG_08696	-5.8697	5.95e-07	Down	Putative uncharacterized protein [Source:UniProtKB/TrEMBL;Acc:G4NFW0]
MGG_08699	1.63724	5.66425e-30	Up	Putative uncharacterized protein [Source:UniProtKB/TrEMBL;Acc:G4NFV7]
MGG_08700	1.59256	4.21837e-08	Up	Putative uncharacterized protein [Source:UniProtKB/TrEMBL;Acc:G4NFV6]
MGG_08708	1.2086	3.54737e-45	Up	WD repeat-containing protein [Source:UniProtKB/TrEMBL;Acc:G4NFU5]
MGG_08711	-2.39075	6.12959e-16	Down	Carboxypeptidase A2 [Source:UniProtKB/TrEMBL;Acc:G4NFU2]
MGG_08735	-6.34416	3.70598e-08	Down	Putative uncharacterized protein [Source:UniProtKB/TrEMBL;Acc:G4NFS7]
MGG_08736	-3.60972	8.07597e-10	Down	Carboxypeptidase 2 [Source:UniProtKB/TrEMBL;Acc:G4NFS5]
MGG_08748	-1.52222	9.26599e-45	Down	Putative uncharacterized protein [Source:UniProtKB/TrEMBL;Acc:G4NFR3]
MGG_08749	-3.53787	0.00194193	Down	Putative uncharacterized protein [Source:UniProtKB/TrEMBL;Acc:G4NFR2]
MGG_08758	-1.21872	3.76395e-40	Down	Aminopeptidase Y [Source:UniProtKB/TrEMBL;Acc:G4NFQ1]
MGG_08759	2.78799	9.09697e-64	Up	Putative uncharacterized protein [Source:UniProtKB/TrEMBL;Acc:G4NFQ0]
MGG_08761	-2.14917	0.0285438	Down	Peptidase S41 family protein [Source:UniProtKB/TrEMBL;Acc:G4NFP6]
MGG_08770	-2.53623	0.00103745	Down	Putative uncharacterized protein [Source:UniProtKB/TrEMBL;Acc:G4NFN2]
MGG_08772	-1.34179	1.3759e-09	Down	Putative uncharacterized protein [Source:UniProtKB/TrEMBL;Acc:G4NFN0]
MGG_08773	1.13347	3.8559e-07	Up	Putative uncharacterized protein [Source:UniProtKB/TrEMBL;Acc:G4NFM8]
MGG_08776	-1.30065	1.70687e-11	Down	Major myo-inositol transporter iolT [Source:UniProtKB/TrEMBL;Acc:G4NFM4]
MGG_08777	-3.4836	2.25661e-23	Down	Putative uncharacterized protein [Source:UniProtKB/TrEMBL;Acc:G4NFM3]
MGG_08778	-1.28598	3.5069e-08	Down	Aromatic ring-opening dioxygenase [Source:UniProtKB/TrEMBL;Acc:G4NFM2]
MGG_08783	-2.13707	1.50195e-08	Down	Putative uncharacterized protein [Source:UniProtKB/TrEMBL;Acc:G4NFL6]
MGG_08787	6.92508	1.79881e-07	Up	Putative uncharacterized protein [Source:UniProtKB/TrEMBL;Acc:G4NFL2]
MGG_08800	-1.10306	1.20306e-10	Down	CAIB/BAIF family enzyme [Source:UniProtKB/TrEMBL;Acc:G4NFJ7]
MGG_08803	-2.48934	2.44694e-11	Down	Putative uncharacterized protein [Source:UniProtKB/TrEMBL;Acc:G4NFJ4]
MGG_08809	-1.12445	8.74483e-18	Down	Putative uncharacterized protein [Source:UniProtKB/TrEMBL;Acc:G4NFI8]
MGG_08813	-1.84758	0.00678494	Down	Acetyl transferase [Source:UniProtKB/TrEMBL;Acc:G4NFI4]
MGG_08816	1.21909	0.000107458	Up	Putative uncharacterized protein [Source:UniProtKB/TrEMBL;Acc:G4NFI1]
MGG_08817	2.94222	1.8211e-60	Up	Putative uncharacterized protein [Source:UniProtKB/TrEMBL;Acc:G4NFI0]
MGG_08824	4.47407	1.09023e-147	Up	Putative uncharacterized protein [Source:UniProtKB/TrEMBL;Acc:G4MUR0]
MGG_08827	-1.08919	6.99373e-32	Down	Putative uncharacterized protein [Source:UniProtKB/TrEMBL;Acc:G4MUR5]
MGG_08830	-2.56604	1.14433e-53	Down	Putative uncharacterized protein [Source:UniProtKB/TrEMBL;Acc:G4MUR9]
MGG_08831	-2.38843	1.28241e-70	Down	Putative uncharacterized protein [Source:UniProtKB/TrEMBL;Acc:G4MV28]
MGG_08845	-1.09456	2.87407e-12	Down	Putative uncharacterized protein [Source:UniProtKB/TrEMBL;Acc:G4MV43]
MGG_08847	1.08333	1.1073e-25	Up	Tyrosyl-DNA phosphodiesterase domain-containing protein [Source:UniProtKB/TrEMBL;Acc:G4MV45]
MGG_08850	-1.58225	3.05034e-45	Down	cAMP-independent regulatory protein pac2 [Source:UniProtKB/TrEMBL;Acc:G4MV49]
MGG_08855	-1.1263	1.61254e-35	Down	Putative uncharacterized protein [Source:UniProtKB/TrEMBL;Acc:G4MV56]
MGG_08880	1.38356	1.47355e-39	Up	Putative uncharacterized protein [Source:UniProtKB/TrEMBL;Acc:G4MVI8]
MGG_08883	-1.18117	5.08246e-15	Down	Putative uncharacterized protein [Source:UniProtKB/TrEMBL;Acc:G4MVJ3]
MGG_08890	1.91178	5.98529e-20	Up	Putative uncharacterized protein [Source:UniProtKB/TrEMBL;Acc:G4MVK2]
MGG_08898	-1.13102	2.10076e-72	Down	Differentiation regulator [Source:UniProtKB/TrEMBL;Acc:G4MVL2]
MGG_08899	-2.41985	3.26323e-50	Down	Putative uncharacterized protein [Source:UniProtKB/TrEMBL;Acc:G4MVL3]
MGG_08903	-1.67771	1.01953e-43	Down	Putative uncharacterized protein [Source:UniProtKB/TrEMBL;Acc:G4MVL6]
MGG_08919	-1.05609	1.24926e-30	Down	UDP-glucose,sterol transferase [Source:UniProtKB/TrEMBL;Acc:G4MVN2]
MGG_08920	-1.30507	2.69422e-29	Down	Putative uncharacterized protein [Source:UniProtKB/TrEMBL;Acc:G4MVN3]
MGG_08923	1.20217	9.00266e-36	Up	Threonine synthase [Source:UniProtKB/TrEMBL;Acc:G4MVN8]
MGG_08941	-2.17333	3.21043e-46	Down	Putative uncharacterized protein [Source:UniProtKB/TrEMBL;Acc:G4MW15]
MGG_08943	2.98139	3.24511e-40	Up	Putative uncharacterized protein [Source:UniProtKB/TrEMBL;Acc:G4MW17]
MGG_08957	5.46654	1.08479e-20	Up	Putative uncharacterized protein [Source:UniProtKB/TrEMBL;Acc:G4MW36]
MGG_08962	4.80096	2.15527e-136	Up	Putative uncharacterized protein [Source:UniProtKB/TrEMBL;Acc:G4MW40]
MGG_08966	-5.39901	1.0642e-31	Down	Cuticle-degrading protease [Source:UniProtKB/TrEMBL;Acc:G4MW44]
MGG_08970	-1.73987	1.52589e-95	Down	Leptomycin B resistance protein pmd1 [Source:UniProtKB/TrEMBL;Acc:G4MW48]
MGG_08971	-8.26422	6.02645e-148	Down	Putative uncharacterized protein [Source:UniProtKB/TrEMBL;Acc:G4MW49]
MGG_08975	-1.12223	7.98699e-42	Down	3-hydroxy-3-methylglutaryl-coenzyme A reductase [Source:UniProtKB/TrEMBL;Acc:G4MWF9]
MGG_08976	-1.49936	4.70632e-37	Down	Nicotinamidase [Source:UniProtKB/TrEMBL;Acc:G4MWG0]
MGG_08977	-4.11895	4.31907e-09	Down	Ctr copper transporter [Source:UniProtKB/TrEMBL;Acc:G4MWG1]
MGG_08979	-3.94967	0.0193923	Down	Putative uncharacterized protein [Source:UniProtKB/TrEMBL;Acc:G4MWG3]
MGG_08984	-1.08098	0.000263297	Down	Putative uncharacterized protein [Source:UniProtKB/TrEMBL;Acc:G4MWG8]
MGG_08985	-1.1381	8.44525e-07	Down	Beta-xylosidase [Source:UniProtKB/TrEMBL;Acc:G4MWG9]
MGG_08987	-3.19904	0.000143676	Down	Putative uncharacterized protein [Source:UniProtKB/TrEMBL;Acc:G4MWH1]
MGG_08988	3.63182	6.36469e-18	Up	Putative uncharacterized protein [Source:UniProtKB/TrEMBL;Acc:G4MWH2]
MGG_08989	-1.9696	5.31392e-14	Down	Putative uncharacterized protein [Source:UniProtKB/TrEMBL;Acc:G4MWH3]
MGG_08990	-1.10881	0.0159393	Down	Putative uncharacterized protein [Source:UniProtKB/TrEMBL;Acc:G4MWH4]
MGG_08994	-1.63257	1.20872e-17	Down	Putative uncharacterized protein [Source:UniProtKB/TrEMBL;Acc:G4MWH8]
MGG_09000	-3.30623	0.00012068	Down	CMGC/CDK protein kinase [Source:UniProtKB/TrEMBL;Acc:G4MWI3]
MGG_09001	-2.16222	0.00500329	Down	Putative uncharacterized protein [Source:UniProtKB/TrEMBL;Acc:G4MWI4]
MGG_09007	-1.15097	4.99481e-19	Down	Putative uncharacterized protein [Source:UniProtKB/TrEMBL;Acc:G5EH83]
MGG_09015	-2.15599	2.58105e-51	Down	Putative uncharacterized protein [Source:UniProtKB/TrEMBL;Acc:G5EH87]
MGG_09022	-1.4672	0.00105451	Down	Putative uncharacterized protein [Source:UniProtKB/TrEMBL;Acc:G5EI24]
MGG_09026	-1.14165	6.99675e-11	Down	Putative uncharacterized protein [Source:UniProtKB/TrEMBL;Acc:G4NKD2]
MGG_09030	-2.02835	4.48486e-15	Down	Putative uncharacterized protein [Source:UniProtKB/TrEMBL;Acc:G4NKC7]
MGG_09031	2.1689	2.97106e-53	Up	Putative uncharacterized protein [Source:UniProtKB/TrEMBL;Acc:G5EI21]
MGG_09048	1.3651	9.06841e-09	Up	NACHT and Ankyrin domain-containing protein [Source:UniProtKB/TrEMBL;Acc:G4NK69]
MGG_09054	-4.42579	0.020191	Down	Putative uncharacterized protein [Source:UniProtKB/TrEMBL;Acc:G4NK65]
MGG_09055	-6.03507	2.77451e-07	Down	Putative uncharacterized protein [Source:UniProtKB/TrEMBL;Acc:G5EHD6]
MGG_09061	-1.15297	7.91399e-18	Down	Putative uncharacterized protein [Source:UniProtKB/TrEMBL;Acc:G4NK58]
MGG_09068	4.43806	2.09311e-30	Up	NADPH-dependent 1-acyldihydroxyacetone phosphate reductase [Source:UniProtKB/TrEMBL;Acc:G4N5G2]
MGG_09069	3.82337	4.56886e-26	Up	Putative uncharacterized protein [Source:UniProtKB/TrEMBL;Acc:G4N5G3]
MGG_09072	-4.30886	2.35413e-19	Down	Alcohol oxidase [Source:UniProtKB/TrEMBL;Acc:G4N5G7]
MGG_09073	1.32767	2.57744e-09	Up	Minor extracellular protease vpr [Source:UniProtKB/TrEMBL;Acc:G4N5G8]
MGG_09079	-1.29776	3.76376e-25	Down	Putative uncharacterized protein [Source:UniProtKB/TrEMBL;Acc:G4MZT0]
MGG_09081	-5.23846	1.44646e-15	Down	Putative uncharacterized protein [Source:UniProtKB/TrEMBL;Acc:G4MZT2]
MGG_09091	-2.1238	1.11952e-18	Down	Adiponectin receptor protein 1 [Source:UniProtKB/TrEMBL;Acc:G4MZU7]
MGG_09096	-1.42845	7.19632e-07	Down	Putative uncharacterized protein [Source:UniProtKB/TrEMBL;Acc:G4MZV1]
MGG_09100	-7.96803	3.16036e-23	Down	Cutinase [Source:UniProtKB/TrEMBL;Acc:G4MZV6]
MGG_09106	1.70926	1.07351e-13	Up	Putative uncharacterized protein [Source:UniProtKB/TrEMBL;Acc:G4MZW3]
MGG_09119	-1.83514	1.63329e-52	Down	Potassium transporter [Source:UniProtKB/TrEMBL;Acc:G4N084]
MGG_09122	-3.06113	6.88725e-37	Down	Putative uncharacterized protein [Source:UniProtKB/TrEMBL;Acc:Q2KEW6]
MGG_09129	1.92319	1.52189e-28	Up	Putative uncharacterized protein [Source:UniProtKB/TrEMBL;Acc:Q2KEV3]
MGG_09131	3.66939	0	Up	Putative uncharacterized protein [Source:UniProtKB/TrEMBL;Acc:Q2KEU9]
MGG_09134	-8.16933	1.49533e-93	Down	Putative uncharacterized protein [Source:UniProtKB/TrEMBL;Acc:Q2KEU7]
MGG_09137	-3.0012	0.000314555	Down	Putative uncharacterized protein [Source:UniProtKB/TrEMBL;Acc:Q2KEU5]
MGG_09138	-1.5987	0.000276723	Down	Putative uncharacterized protein [Source:UniProtKB/TrEMBL;Acc:Q2KEU3]
MGG_09146	2.53625	1.58202e-15	Up	RTA1 domain-containing protein [Source:UniProtKB/TrEMBL;Acc:G5EHQ1]
MGG_09149	-3.72235	3.40335e-09	Down	Putative uncharacterized protein [Source:UniProtKB/TrEMBL;Acc:G4N094]
MGG_09150	-1.85659	1.37657e-14	Down	Putative uncharacterized protein [Source:UniProtKB/TrEMBL;Acc:G4N096]
MGG_09156	1.16289	2.13309e-17	Up	Putative uncharacterized protein [Source:UniProtKB/TrEMBL;Acc:Q2KET0]
MGG_09158	5.93877	7.50046e-06	Up	Putative uncharacterized protein [Source:UniProtKB/TrEMBL;Acc:Q2KES8]
MGG_09165	1.02357	3.17271e-10	Up	Putative uncharacterized protein [Source:UniProtKB/TrEMBL;Acc:Q2KES1]
MGG_09167	1.44582	4.21853e-54	Up	Putative uncharacterized protein [Source:UniProtKB/TrEMBL;Acc:Q2KER9]
MGG_09171	-1.79577	0.000685815	Down	Tetracycline resistance protein transposon [Source:UniProtKB/TrEMBL;Acc:G4MPB5]
MGG_09177	-2.61114	1.65953e-30	Down	Putative uncharacterized protein [Source:UniProtKB/TrEMBL;Acc:G4MPC3]
MGG_09185	-1.52208	1.1797e-12	Down	Putative uncharacterized protein [Source:UniProtKB/TrEMBL;Acc:G4MPD1]
MGG_09188	-3.35191	2.39483e-171	Down	Malate dehydrogenase [Source:UniProtKB/TrEMBL;Acc:G4MPD5]
MGG_09196	-2.12187	7.08491e-05	Down	Putative uncharacterized protein [Source:UniProtKB/TrEMBL;Acc:G4MPE4]
MGG_09197	-1.62519	5.39983e-05	Down	Putative uncharacterized protein [Source:UniProtKB/TrEMBL;Acc:G4MPE5]
MGG_09198	-3.12972	3.32768e-49	Down	Ent-kaurene oxidase [Source:UniProtKB/TrEMBL;Acc:G4MPE7]
MGG_09212	-1.79382	2.93328e-29	Down	Nitroreductase [Source:UniProtKB/TrEMBL;Acc:G4MPS3]
MGG_09225	-1.63383	1.16424e-08	Down	Putative uncharacterized protein [Source:UniProtKB/TrEMBL;Acc:G4MPT6]
MGG_09226	-1.21116	1.73868e-23	Down	Fumarate reductase [Source:UniProtKB/TrEMBL;Acc:G4MPT7]
MGG_09233	-1.78547	4.37871e-05	Down	Putative uncharacterized protein [Source:UniProtKB/TrEMBL;Acc:G4MPU6]
MGG_09241	1.962	1.21916e-05	Up	Putative uncharacterized protein [Source:UniProtKB/TrEMBL;Acc:G4MPV7]
MGG_09246	-1.29313	6.07223e-60	Down	Protease [Source:UniProtKB/TrEMBL;Acc:G4MQ68]
MGG_09248	-6.46926	4.54449e-17	Down	Putative uncharacterized protein [Source:UniProtKB/TrEMBL;Acc:G4MQ70]
MGG_09250	-1.20512	6.27322e-19	Down	Gamma-butyrobetaine dioxygenase [Source:UniProtKB/TrEMBL;Acc:G4MQ72]
MGG_09253	1.19732	3.17769e-36	Up	H/ACA ribonucleoprotein complex subunit 3 [Source:UniProtKB/TrEMBL;Acc:G4MQ78]
MGG_09261	-1.28452	2.61638e-21	Down	Putative uncharacterized protein [Source:UniProtKB/TrEMBL;Acc:G4MQ89]
MGG_09271	-1.70366	2.79925e-05	Down	Putative uncharacterized protein [Source:UniProtKB/TrEMBL;Acc:G4MQA1]
MGG_09276	-2.35962	1.76227e-28	Down	Putative uncharacterized protein [Source:UniProtKB/TrEMBL;Acc:G4MQB2]
MGG_09292	-1.73929	1.96746e-17	Down	Cystathionine gamma-synthase [Source:UniProtKB/TrEMBL;Acc:G4MQP2]
MGG_09297	-2.01794	8.59846e-124	Down	Putative uncharacterized protein [Source:UniProtKB/TrEMBL;Acc:G4MQP7]
MGG_09302	1.02415	2.18811e-21	Up	Ribosome biogenesis protein [Source:UniProtKB/TrEMBL;Acc:G4MQQ2]
MGG_09307	-3.53594	2.52275e-159	Down	Hexose transporter [Source:UniProtKB/TrEMBL;Acc:G4MQQ8]
MGG_09314	-2.19926	0.000892329	Down	Lipolytic enzyme [Source:UniProtKB/TrEMBL;Acc:G4MQR7]
MGG_09321	-3.04824	6.00016e-111	Down	Putative uncharacterized protein [Source:UniProtKB/TrEMBL;Acc:G4NI79]
MGG_09322	-2.10822	1.40442e-46	Down	Putative uncharacterized protein [Source:UniProtKB/TrEMBL;Acc:G4NI78]
MGG_09326	1.02295	0.0439432	Up	Putative uncharacterized protein [Source:UniProtKB/TrEMBL;Acc:G4NI76]
MGG_09332	-1.1162	4.44808e-05	Down	Putative uncharacterized protein [Source:UniProtKB/TrEMBL;Acc:G4NI70]
MGG_09337	-1.46275	4.73976e-55	Down	Putative uncharacterized protein [Source:UniProtKB/TrEMBL;Acc:G4NI63]
MGG_09351	-2.21916	8.28112e-13	Down	Aspergillopepsin-F [Source:UniProtKB/TrEMBL;Acc:G4NI47]
MGG_09352	-1.01773	4.02253e-13	Down	Minor extracellular protease vpr [Source:UniProtKB/TrEMBL;Acc:G4NI46]
MGG_09353	-3.05259	0.0498638	Down	Beta-glucosidase 1 [Source:UniProtKB/TrEMBL;Acc:G4NI45]
MGG_09354	-3.95738	1.81511e-231	Down	Putative uncharacterized protein [Source:UniProtKB/TrEMBL;Acc:G4NI44]
MGG_09355	-3.43657	1.56708e-18	Down	NACHT domain-containing protein [Source:UniProtKB/TrEMBL;Acc:G4NI43]
MGG_09368	-3.50246	0.0248522	Down	Putative uncharacterized protein [Source:UniProtKB/TrEMBL;Acc:G4NI26]
MGG_09377	2.47255	6.80158e-05	Up	Putative uncharacterized protein [Source:UniProtKB/TrEMBL;Acc:G4NI09]
MGG_09380	-4.93762	7.59819e-33	Down	Putative uncharacterized protein [Source:UniProtKB/TrEMBL;Acc:G4NI06]
MGG_09381	-1.31967	5.33852e-10	Down	Putative uncharacterized protein [Source:UniProtKB/TrEMBL;Acc:G4NI05]
MGG_09395	-1.60861	6.98147e-15	Down	Putative uncharacterized protein [Source:UniProtKB/TrEMBL;Acc:G4NHY9]
MGG_09402	-2.84927	0.00724042	Down	Putative uncharacterized protein [Source:UniProtKB/TrEMBL;Acc:G4NHX9]
MGG_09418	-1.32556	5.49684e-15	Down	Putative uncharacterized protein [Source:UniProtKB/TrEMBL;Acc:G4NHV9]
MGG_09427	1.41468	5.16548e-19	Up	Putative uncharacterized protein [Source:UniProtKB/TrEMBL;Acc:G4NHV1]
MGG_09436	-1.63051	0.00119652	Down	Putative uncharacterized protein [Source:UniProtKB/TrEMBL;Acc:G4NHU1]
MGG_09445	1.18047	2.93551e-25	Up	Putative uncharacterized protein [Source:UniProtKB/TrEMBL;Acc:G4NHT3]
MGG_09460	-3.12531	3.46664e-05	Down	Cell wall protein [Source:UniProtKB/TrEMBL;Acc:G4N275]
MGG_09466	-1.27418	4.97846e-35	Down	Putative uncharacterized protein [Source:UniProtKB/TrEMBL;Acc:G4N1W4]
MGG_09467	-3.40134	8.50427e-28	Down	Putative uncharacterized protein [Source:UniProtKB/TrEMBL;Acc:G4N1W3]
MGG_09468	-3.51761	3.23934e-26	Down	Putative uncharacterized protein [Source:UniProtKB/TrEMBL;Acc:G4N1W2]
MGG_09474	3.38088	6.06265e-29	Up	Putative uncharacterized protein [Source:UniProtKB/TrEMBL;Acc:G4N1V3]
MGG_09484	-2.56367	6.76151e-69	Down	Putative uncharacterized protein [Source:UniProtKB/TrEMBL;Acc:G4N1U1]
MGG_09488	-1.54547	7.03442e-20	Down	Putative uncharacterized protein [Source:UniProtKB/TrEMBL;Acc:G4N1T6]
MGG_09500	1.32311	1.11401e-10	Up	Putative uncharacterized protein [Source:UniProtKB/TrEMBL;Acc:G4N1S2]
MGG_09501	1.15329	1.96579e-62	Up	Serine racemase [Source:UniProtKB/TrEMBL;Acc:G4N1S1]
MGG_09519	-1.1216	2.84193e-07	Down	AGC/NDR protein kinase [Source:UniProtKB/TrEMBL;Acc:G4N1E5]
MGG_09543	-2.57167	9.3114e-06	Down	Putative uncharacterized protein [Source:UniProtKB/TrEMBL;Acc:G4N1C0]
MGG_09555	1.42102	9.07828e-57	Up	Double-strand break repair protein mus-23 [Source:UniProtKB/TrEMBL;Acc:G4N1A8]
MGG_09562	-1.12696	1.3057e-32	Down	Putative uncharacterized protein [Source:UniProtKB/TrEMBL;Acc:G4N0Z4]
MGG_09569	1.09305	0.0052142	Up	Putative uncharacterized protein [Source:UniProtKB/TrEMBL;Acc:G4N0Y4]
MGG_09575	-1.96496	1.03841e-07	Down	Putative uncharacterized protein [Source:UniProtKB/TrEMBL;Acc:G4N0X7]
MGG_09576	-3.08916	1.04202e-07	Down	Putative uncharacterized protein [Source:UniProtKB/TrEMBL;Acc:G4N0X6]
MGG_09608	2.42207	2.41963e-09	Up	Putative uncharacterized protein [Source:UniProtKB/TrEMBL;Acc:G5EHE2]
MGG_09630	-2.15197	0.00775449	Down	Putative uncharacterized protein [Source:UniProtKB/TrEMBL;Acc:G4NL65]
MGG_09631	-1.30214	0.000986612	Down	Putative uncharacterized protein [Source:UniProtKB/TrEMBL;Acc:G4NL64]
MGG_09645	2.97716	6.69042e-30	Up	Polyketide synthase [Source:UniProtKB/TrEMBL;Acc:G4NL01]
MGG_09647	3.00389	2.51688e-26	Up	Acyl-CoA synthetase [Source:UniProtKB/TrEMBL;Acc:G4NL05]
MGG_09649	-1.13975	1.13875e-06	Down	Putative uncharacterized protein [Source:UniProtKB/TrEMBL;Acc:G4NL03]
MGG_09659	3.78118	0.00409787	Up	S-(Hydroxymethyl)glutathione dehydrogenase [Source:UniProtKB/TrEMBL;Acc:G4NKZ2]
MGG_09667	1.39755	1.75105e-11	Up	Putative uncharacterized protein [Source:UniProtKB/TrEMBL;Acc:G5EHV9]
MGG_09680	-2.97309	1.01298e-14	Down	Sugar transporter STL1 [Source:UniProtKB/TrEMBL;Acc:G4NAX1]
MGG_09693	-2.18756	1.53397e-06	Down	Biotrophy-associated secreted protein 2 [Source:UniProtKB/TrEMBL;Acc:G5EI08]
MGG_09710	-1.1177	1.83176e-08	Down	Putative uncharacterized protein [Source:UniProtKB/TrEMBL;Acc:G4NAI4]
MGG_09719	-1.42031	1.75333e-21	Down	Putative uncharacterized protein [Source:UniProtKB/TrEMBL;Acc:G4NAH5]
MGG_09722	-1.48099	4.02182e-05	Down	Putative uncharacterized protein [Source:UniProtKB/TrEMBL;Acc:G4NAH2]
MGG_09723	-4.82569	0.00734971	Down	Putative uncharacterized protein [Source:UniProtKB/TrEMBL;Acc:G4NAH1]
MGG_09728	-1.00347	1.94179e-10	Down	Lactose permease [Source:UniProtKB/TrEMBL;Acc:G4NAG6]
MGG_09733	-1.69813	6.1052e-10	Down	Secreted glucosidase [Source:UniProtKB/TrEMBL;Acc:G4NAG2]
MGG_09734	1.42858	8.85186e-39	Up	Bifunctional polynucleotide phosphatase/kinase [Source:UniProtKB/TrEMBL;Acc:G4NAG1]
MGG_09741	1.42869	0.0090018	Up	Putative uncharacterized protein [Source:UniProtKB/TrEMBL;Acc:G4NA44]
MGG_09742	-1.65744	3.57307e-19	Down	Putative uncharacterized protein [Source:UniProtKB/TrEMBL;Acc:G4NA43]
MGG_09759	2.02308	2.79372e-44	Up	Putative uncharacterized protein [Source:UniProtKB/TrEMBL;Acc:G4NA26]
MGG_09760	1.12594	1.06506e-20	Up	Putative uncharacterized protein [Source:UniProtKB/TrEMBL;Acc:G4NA25]
MGG_09763	-5.85801	2.76904e-134	Down	Putative uncharacterized protein [Source:UniProtKB/TrEMBL;Acc:G4NA22]
MGG_09773	-1.31705	9.7589e-07	Down	Putative uncharacterized protein [Source:UniProtKB/TrEMBL;Acc:G4NA07]
MGG_09779	-1.03069	3.98728e-23	Down	Putative uncharacterized protein [Source:UniProtKB/TrEMBL;Acc:G4NA00]
MGG_09781	1.11518	8.07045e-27	Up	Putative uncharacterized protein [Source:UniProtKB/TrEMBL;Acc:G4N9Z8]
MGG_09783	1.15653	1.17105e-16	Up	Putative uncharacterized protein [Source:UniProtKB/TrEMBL;Acc:G4N9Z6]
MGG_09785	-1.23204	0.000227332	Down	Putative uncharacterized protein [Source:UniProtKB/TrEMBL;Acc:G4N9Q1]
MGG_09793	2.9759	1.3322e-15	Up	DJ-1/PfpI family protein [Source:UniProtKB/TrEMBL;Acc:G4NIM6]
MGG_09797	1.88211	1.25733e-53	Up	Putative uncharacterized protein [Source:UniProtKB/TrEMBL;Acc:G4NIL8]
MGG_09802	1.1639	6.73981e-05	Up	Putative uncharacterized protein [Source:UniProtKB/TrEMBL;Acc:G4NIL1]
MGG_09805	-2.44921	0.000245083	Down	Alpha-galactosidase [Source:UniProtKB/TrEMBL;Acc:G4NIK9]
MGG_09828	-1.5852	2.19095e-39	Down	Potassium ion channel Yvc1 [Source:UniProtKB/TrEMBL;Acc:G4NII5]
MGG_09829	-2.72963	2.92543e-12	Down	Putative uncharacterized protein [Source:UniProtKB/TrEMBL;Acc:G4NII4]
MGG_09834	-3.088	0	Down	Catalase-peroxidase 2 [Source:UniProtKB/Swiss-Prot;Acc:A4QUT2]
MGG_09839	-1.00073	2.33362e-05	Down	Putative uncharacterized protein [Source:UniProtKB/TrEMBL;Acc:G4NIH6]
MGG_09841	-1.18729	0.0310941	Down	Putative uncharacterized protein [Source:UniProtKB/TrEMBL;Acc:G4NIH1]
MGG_09842	-6.16255	3.09076e-149	Down	Putative uncharacterized protein [Source:UniProtKB/TrEMBL;Acc:G4NIH0]
MGG_09848	-1.47943	4.23542e-05	Down	Putative uncharacterized protein [Source:UniProtKB/TrEMBL;Acc:G4NIG2]
MGG_09851	1.74569	4.89919e-05	Up	Putative uncharacterized protein [Source:UniProtKB/TrEMBL;Acc:G4NIF9]
MGG_09856	-1.36743	4.67007e-06	Down	Dihydroxyacetone synthase [Source:UniProtKB/TrEMBL;Acc:G4NIF3]
MGG_09857	-1.39483	0.00656167	Down	Sorbitol dehydrogenase [Source:UniProtKB/TrEMBL;Acc:G4NIF2]
MGG_09864	-4.36916	1.22054e-11	Down	Putative uncharacterized protein [Source:UniProtKB/TrEMBL;Acc:G4NIE3]
MGG_09865	-3.72642	4.49006e-16	Down	Integral membrane protein [Source:UniProtKB/TrEMBL;Acc:G4NIE2]
MGG_09873	-3.41364	0.0218491	Down	Putative uncharacterized protein [Source:UniProtKB/TrEMBL;Acc:G4NID4]
MGG_09875	-1.47431	3.6007e-12	Down	CAS1 domain-containing protein 1 [Source:UniProtKB/TrEMBL;Acc:G4NID2]
MGG_09879	-1.91372	4.59935e-13	Down	Putative uncharacterized protein [Source:UniProtKB/TrEMBL;Acc:G4NIC6]
MGG_09906	1.81377	7.828e-48	Up	Mitochondrial phosphate carrier protein 2 [Source:UniProtKB/TrEMBL;Acc:G4MR58]
MGG_09910	-1.73428	3.74469e-33	Down	Putative uncharacterized protein [Source:UniProtKB/TrEMBL;Acc:G4MR64]
MGG_09918	-1.42922	3.06644e-62	Down	Putative uncharacterized protein [Source:UniProtKB/TrEMBL;Acc:G4MR72]
MGG_09919	-1.11909	2.06541e-16	Down	Amino transferase [Source:UniProtKB/TrEMBL;Acc:G4MR74]
MGG_09922	-1.31689	3.06402e-47	Down	Beta-hexosaminidase subunit beta [Source:UniProtKB/TrEMBL;Acc:G4MR77]
MGG_09931	1.62246	5.03256e-23	Up	Lipid A export ATP-binding/permease msbA [Source:UniProtKB/TrEMBL;Acc:G4MRJ7]
MGG_09934	-2.1858	0.000132632	Down	DUTPase [Source:UniProtKB/TrEMBL;Acc:G4MRK1]
MGG_09941	1.19862	5.58885e-12	Up	Nod factor export ATP-binding protein I [Source:UniProtKB/TrEMBL;Acc:G4MRK9]
MGG_09942	-1.29211	2.61797e-57	Down	Putative uncharacterized protein [Source:UniProtKB/TrEMBL;Acc:G4MRL0]
MGG_09945	-2.47782	1.32409e-36	Down	Averantin oxidoreductase [Source:UniProtKB/TrEMBL;Acc:G4MRL4]
MGG_09950	-2.1843	9.75407e-20	Down	C2H2 type zinc finger domain-containing protein [Source:UniProtKB/TrEMBL;Acc:G4MRM4]
MGG_09954	1.094	6.99471e-16	Up	RSP [Source:UniProtKB/TrEMBL;Acc:G4MRM9]
MGG_09955	-1.82834	2.73772e-62	Down	Putative uncharacterized protein [Source:UniProtKB/TrEMBL;Acc:G4MRN0]
MGG_09956	-1.76708	4.08934e-47	Down	PRO41 protein [Source:UniProtKB/TrEMBL;Acc:G4MRN1]
MGG_09961	-1.01768	4.96915e-34	Down	WD-40 repeat family protein [Source:UniProtKB/TrEMBL;Acc:G4MRN6]
MGG_09964	-3.03131	0.00138424	Down	Putative uncharacterized protein [Source:UniProtKB/TrEMBL;Acc:G4N9P0]
MGG_09965	-1.45928	1.09452e-66	Down	Putative uncharacterized protein [Source:UniProtKB/TrEMBL;Acc:G4N9N8]
MGG_09972	-4.17001	8.11208e-21	Down	Putative uncharacterized protein [Source:UniProtKB/TrEMBL;Acc:G4N9N1]
MGG_09988	-2.11282	5.80139e-06	Down	Glycosyl hydrolase family 43 protein [Source:UniProtKB/TrEMBL;Acc:G4N9M0]
MGG_09994	-2.01581	1.80969e-14	Down	Lipid phosphate phosphatase 1 [Source:UniProtKB/TrEMBL;Acc:G4N9K7]
MGG_09998	5.29788	1.09688e-44	Up	Putative uncharacterized protein [Source:UniProtKB/TrEMBL;Acc:G4N9K3]
MGG_10004	-3.78125	0.00585913	Down	Putative uncharacterized protein [Source:UniProtKB/TrEMBL;Acc:G4N9E3]
MGG_10005	-5.20493	3.08262e-13	Down	Glycerol kinase [Source:UniProtKB/TrEMBL;Acc:G4N9E1]
MGG_10012	-1.21351	0.000426215	Down	Salicylate hydroxylase [Source:UniProtKB/TrEMBL;Acc:G4N9D2]
MGG_10014	2.37763	2.12409e-06	Up	Putative uncharacterized protein [Source:UniProtKB/TrEMBL;Acc:G4N9D0]
MGG_10024	2.32536	8.22202e-104	Up	Putative uncharacterized protein [Source:UniProtKB/TrEMBL;Acc:G4N9C1]
MGG_10027	3.06179	3.97711e-92	Up	Calcium-transporting ATPase 1 [Source:UniProtKB/TrEMBL;Acc:G4N9B7]
MGG_10047	-1.24003	3.16911e-07	Down	Putative uncharacterized protein [Source:UniProtKB/TrEMBL;Acc:G4N999]
MGG_10051	-2.0173	0.000239497	Down	Putative uncharacterized protein [Source:UniProtKB/TrEMBL;Acc:G4N941]
MGG_10058	-1.62374	1.93082e-41	Down	Putative uncharacterized protein [Source:UniProtKB/TrEMBL;Acc:G4N934]
MGG_10066	-4.40248	0.00481274	Down	Putative uncharacterized protein [Source:UniProtKB/TrEMBL;Acc:G4N925]
MGG_10076	1.39304	4.32438e-27	Up	Putative uncharacterized protein [Source:UniProtKB/TrEMBL;Acc:G4N913]
MGG_10083	-1.78689	1.82735e-18	Down	Endoglucanase 3 [Source:UniProtKB/TrEMBL;Acc:G4N908]
MGG_10097	7.4141	9.58142e-09	Up	Intracellular hyphae protein 1 [Source:UniProtKB/TrEMBL;Acc:G4N906]
MGG_10098	6.16055	1.26059e-20	Up	Putative uncharacterized protein [Source:UniProtKB/TrEMBL;Acc:G4N905]
MGG_10102	1.43461	0.0254839	Up	Putative uncharacterized protein [Source:UniProtKB/TrEMBL;Acc:G4N8Z8]
MGG_10103	-1.19946	1.46857e-15	Down	Putative uncharacterized protein [Source:UniProtKB/TrEMBL;Acc:G4N8Z6]
MGG_10105	-4.19242	8.31654e-243	Down	Putative uncharacterized protein [Source:UniProtKB/TrEMBL;Acc:G4N8U1]
MGG_10106	-2.23789	1.10936e-25	Down	Putative uncharacterized protein [Source:UniProtKB/TrEMBL;Acc:G4N8U0]
MGG_10107	-3.13196	6.6691e-20	Down	Caleosin domain-containing protein [Source:UniProtKB/TrEMBL;Acc:G4N8T9]
MGG_10111	-1.34427	1.83896e-08	Down	Glucose and ribitol dehydrogenase [Source:UniProtKB/TrEMBL;Acc:G4N8T4]
MGG_10115	-1.20223	5.61567e-48	Down	Putative uncharacterized protein [Source:UniProtKB/TrEMBL;Acc:G4N8S9]
MGG_10150	-1.06988	7.28198e-16	Down	pH-response transcription factor pacC/RIM101 [Source:UniProtKB/Swiss-Prot;Acc:Q52B93]
MGG_10157	2.2302	1.51921e-95	Up	Putative uncharacterized protein [Source:UniProtKB/TrEMBL;Acc:G4MUL6]
MGG_10170	-1.98434	4.0864e-12	Down	hypothetical protein [Source:BROAD_Magnaporthe_DB;Acc:MGG_10170]
MGG_10181	-1.07772	5.49156e-16	Down	RAN protein kinase [Source:UniProtKB/TrEMBL;Acc:G4MUM7]
MGG_10193	-1.63959	4.83885e-76	Down	Guanine nucleotide-binding protein subunit gamma [Source:UniProtKB/TrEMBL;Acc:G4MUP3]
MGG_10205	2.09822	0.040614	Up	isoleucyl-tRNA synthetase [Source:BROAD_Magnaporthe_DB;Acc:MGG_10205]
MGG_10207	2.20816	1.89342e-19	Up	hypothetical protein [Source:BROAD_Magnaporthe_DB;Acc:MGG_10207]
MGG_10212	2.91614	6.01254e-05	Up	Putative uncharacterized protein [Source:UniProtKB/TrEMBL;Acc:Q2KEQ5]
MGG_10213	3.72125	0.0245567	Up	Putative uncharacterized protein [Source:UniProtKB/TrEMBL;Acc:Q2KEQ4]
MGG_10239	-1.60529	1.77283e-23	Down	Putative uncharacterized protein [Source:UniProtKB/TrEMBL;Acc:Q2KEM9]
MGG_10251	-2.80865	4.96001e-29	Down	hypothetical protein [Source:BROAD_Magnaporthe_DB;Acc:MGG_10251]
MGG_10254	-1.26568	6.64656e-12	Down	Putative uncharacterized protein [Source:UniProtKB/TrEMBL;Acc:Q2KEL8]
MGG_10255	-2.15339	1.00895e-07	Down	Putative uncharacterized protein [Source:UniProtKB/TrEMBL;Acc:Q2KEL7]
MGG_10267	-1.25302	6.04727e-05	Down	Putative uncharacterized protein [Source:UniProtKB/TrEMBL;Acc:Q2KEK3]
MGG_10272	2.05737	1.48043e-09	Up	Putative uncharacterized protein [Source:UniProtKB/TrEMBL;Acc:Q2KEJ7]
MGG_10279	2.42182	9.49463e-10	Up	hypothetical protein [Source:BROAD_Magnaporthe_DB;Acc:MGG_10279]
MGG_10287	-2.33794	5.9291e-07	Down	Metabolite transporter [Source:UniProtKB/TrEMBL;Acc:G5EHJ0]
MGG_10293	-1.18883	1.25458e-06	Down	Sugar transporter [Source:UniProtKB/TrEMBL;Acc:G4NK79]
MGG_10298	-2.5067	2.9343e-23	Down	Putative uncharacterized protein [Source:UniProtKB/TrEMBL;Acc:G4NK26]
MGG_10299	-2.06339	0.0347787	Down	Putative uncharacterized protein [Source:UniProtKB/TrEMBL;Acc:G5EHC2]
MGG_10305	-1.33034	0.0333264	Down	Putative uncharacterized protein [Source:UniProtKB/TrEMBL;Acc:G5EHL9]
MGG_10306	-3.1814	6.5637e-78	Down	Putative uncharacterized protein [Source:UniProtKB/TrEMBL;Acc:G4NK13]
MGG_10313	-7.32797	3.29264e-16	Down	Putative uncharacterized protein [Source:UniProtKB/TrEMBL;Acc:G5EI16]
MGG_10315	-3.73535	4.00306e-135	Down	Hydrophobin-like protein MPG1 [Source:UniProtKB/Swiss-Prot;Acc:P52751]
MGG_10318	2.2503	3.23998e-09	Up	Putative uncharacterized protein [Source:UniProtKB/TrEMBL;Acc:G5EH88]
MGG_10321	-1.31766	8.70042e-26	Down	Siroheme synthase [Source:UniProtKB/TrEMBL;Acc:G5EH93]
MGG_10330	-2.12913	6.39888e-55	Down	Glutamate carboxypeptidase 2 [Source:UniProtKB/TrEMBL;Acc:G4NJS7]
MGG_10333	-1.11295	5.28487e-10	Down	Class III chitinase [Source:UniProtKB/TrEMBL;Acc:G4NJS4]
MGG_10352	5.05693	0.00154246	Up	Putative uncharacterized protein [Source:UniProtKB/TrEMBL;Acc:G4NJQ4]
MGG_10368	2.70401	0.00123631	Up	Putative heme-binding peroxidase [Source:UniProtKB/Swiss-Prot;Acc:A4R606]
MGG_10379	-1.38722	2.49454e-17	Down	Putative uncharacterized protein [Source:UniProtKB/TrEMBL;Acc:G4MYI7]
MGG_10392	1.34175	2.65571e-06	Up	CMGC/SRPK protein kinase [Source:UniProtKB/TrEMBL;Acc:G4NG88]
MGG_10402	1.85357	2.39988e-05	Up	Putative uncharacterized protein [Source:UniProtKB/TrEMBL;Acc:A4R5X9]
MGG_10407	-3.16229	8.25474e-19	Down	Putative uncharacterized protein [Source:UniProtKB/TrEMBL;Acc:G4NGA1]
MGG_10408	-5.02392	1.49116e-46	Down	FAD binding domain-containing protein [Source:UniProtKB/TrEMBL;Acc:G4NGA2]
MGG_10409	-4.87378	0.00247163	Down	Putative uncharacterized protein [Source:UniProtKB/TrEMBL;Acc:G4NGA3]
MGG_10414	1.68043	4.3879e-13	Up	Cholinesterase [Source:UniProtKB/TrEMBL;Acc:G4NGA7]
MGG_10422	-1.63527	3.44364e-08	Down	Putative uncharacterized protein [Source:UniProtKB/TrEMBL;Acc:G4NGB5]
MGG_10425	-1.43858	0.000327452	Down	Putative uncharacterized protein [Source:UniProtKB/TrEMBL;Acc:G4NGB8]
MGG_10427	2.11293	0.000246651	Up	Putative uncharacterized protein [Source:UniProtKB/TrEMBL;Acc:G4NGB9]
MGG_10431	1.42357	8.64987e-08	Up	Putative uncharacterized protein [Source:UniProtKB/TrEMBL;Acc:G4NGC6]
MGG_10438	1.83177	0.000458104	Up	Putative uncharacterized protein [Source:UniProtKB/TrEMBL;Acc:G4MY03]
MGG_10439	-1.05915	2.11753e-07	Down	MFS transporter [Source:UniProtKB/TrEMBL;Acc:G4MY04]
MGG_10460	1.20377	0.0423673	Up	Putative uncharacterized protein [Source:UniProtKB/TrEMBL;Acc:G4MY30]
MGG_10467	4.38783	1.06853e-98	Up	Putative uncharacterized protein [Source:UniProtKB/TrEMBL;Acc:G4MYE3]
MGG_10469	1.82123	1.83156e-52	Up	Putative uncharacterized protein [Source:UniProtKB/TrEMBL;Acc:G4MYE5]
MGG_10474	1.69602	6.74091e-12	Up	Putative uncharacterized protein [Source:UniProtKB/TrEMBL;Acc:G4MYE9]
MGG_10477	-2.64037	2.53163e-16	Down	Putative uncharacterized protein [Source:UniProtKB/TrEMBL;Acc:G4MYF2]
MGG_10480	1.02591	4.98323e-11	Up	Putative uncharacterized protein [Source:UniProtKB/TrEMBL;Acc:G4MYF6]
MGG_10497	-1.81279	8.26938e-33	Down	Bli-3 [Source:UniProtKB/TrEMBL;Acc:G4MYH5]
MGG_10500	4.17189	0.028741	Up	Diaminopropionate ammonia-lyase [Source:UniProtKB/TrEMBL;Acc:G4MYH8]
MGG_10503	-1.50941	1.15151e-31	Down	Mannitol-1-phosphate 5-dehydrogenase [Source:UniProtKB/Swiss-Prot;Acc:Q5EMU8]
MGG_10506	-1.06219	3.55778e-08	Down	Glyoxalase [Source:UniProtKB/TrEMBL;Acc:G4MS36]
MGG_10514	-1.14003	1.23708e-06	Down	WSC domain-containing protein [Source:UniProtKB/TrEMBL;Acc:G4MS45]
MGG_10515	-1.03863	2.62116e-06	Down	Putative uncharacterized protein [Source:UniProtKB/TrEMBL;Acc:G4MS46]
MGG_10519	-1.49705	0.000796656	Down	Maltose permease MAL31 [Source:UniProtKB/TrEMBL;Acc:G4MS50]
MGG_10525	-1.8272	1.03625e-69	Down	Putative uncharacterized protein [Source:UniProtKB/TrEMBL;Acc:G4MKD5]
MGG_10530	-2.4505	1.66802e-06	Down	Sugar transporter [Source:UniProtKB/TrEMBL;Acc:G4MKE5]
MGG_10532	-1.94742	9.94587e-36	Down	Necrosis and ethylene inducing peptide [Source:UniProtKB/TrEMBL;Acc:G4MKE7]
MGG_10533	-1.9752	2.6215e-69	Down	Agmatinase 1 [Source:UniProtKB/TrEMBL;Acc:G4MKE9]
MGG_10534	-2.00602	1.9145e-34	Down	Multidrug and toxin extrusion protein 1 [Source:UniProtKB/TrEMBL;Acc:G4MKF0]
MGG_10542	3.69467	0.00787626	Up	Putative uncharacterized protein [Source:UniProtKB/TrEMBL;Acc:G4MKF5]
MGG_10560	1.86762	4.36492e-19	Up	N-acetyltransferase [Source:UniProtKB/TrEMBL;Acc:G5EHH6]
MGG_10561	4.53705	2.15398e-21	Up	Putative uncharacterized protein [Source:UniProtKB/TrEMBL;Acc:G5EHG8]
MGG_10572	1.29577	1.19724e-29	Up	Hydrolase [Source:UniProtKB/TrEMBL;Acc:G4NKP8]
MGG_10574	1.62934	2.55325e-49	Up	GNAT family N-acetyltransferase [Source:UniProtKB/TrEMBL;Acc:G5EHC9]
MGG_10577	1.39686	1.00879e-74	Up	Putative uncharacterized protein [Source:UniProtKB/TrEMBL;Acc:G5EHS0]
MGG_10580	-1.01063	0.000700149	Down	Putative uncharacterized protein [Source:UniProtKB/TrEMBL;Acc:G5EHM1]
MGG_10583	-1.0447	3.72484e-22	Down	12-oxophytodienoate reductase 1 [Source:UniProtKB/TrEMBL;Acc:G5EHQ2]
MGG_10587	1.06481	4.55536e-18	Up	Putative uncharacterized protein [Source:UniProtKB/TrEMBL;Acc:G4NKM8]
MGG_10593	-1.42836	0.00591139	Down	Putative uncharacterized protein [Source:UniProtKB/TrEMBL;Acc:G5EHF3]
MGG_10598	1.6717	1.64113e-16	Up	Putative uncharacterized protein [Source:UniProtKB/TrEMBL;Acc:G5EHP2]
MGG_10613	-2.36664	1.55629e-53	Down	Retinol dehydrogenase 11 [Source:UniProtKB/TrEMBL;Acc:G4MQ11]
MGG_10614	-1.67277	1.65952e-21	Down	Isoflavone reductase [Source:UniProtKB/TrEMBL;Acc:G4MQ12]
MGG_10619	-1.23097	0.00244229	Down	Putative uncharacterized protein [Source:UniProtKB/TrEMBL;Acc:G4MQB8]
MGG_10634	1.21193	3.03422e-39	Up	Chromate ion transporter [Source:UniProtKB/TrEMBL;Acc:G4MQD0]
MGG_10648	1.20942	0.000128209	Up	Putative uncharacterized protein [Source:UniProtKB/TrEMBL;Acc:G4MRP2]
MGG_10650	-1.66832	1.47903e-18	Down	Putative uncharacterized protein [Source:UniProtKB/TrEMBL;Acc:G4MRP3]
MGG_10657	-1.34482	3.19396e-29	Down	Putative uncharacterized protein [Source:UniProtKB/TrEMBL;Acc:G4MS12]
MGG_10661	2.34364	4.18922e-41	Up	Putative uncharacterized protein [Source:UniProtKB/TrEMBL;Acc:G4MS17]
MGG_10662	-1.60938	1.02758e-48	Down	Alpha-glucosidase [Source:UniProtKB/TrEMBL;Acc:G4MS18]
MGG_10669	-1.39518	8.54129e-17	Down	Endonuclease/exonuclease/phosphatase [Source:UniProtKB/TrEMBL;Acc:G4N9T5]
MGG_10671	-6.1185	1.70569e-65	Down	Pentalenene synthase [Source:UniProtKB/TrEMBL;Acc:G4N9T4]
MGG_10679	1.2014	4.23261e-09	Up	Putative uncharacterized protein [Source:UniProtKB/TrEMBL;Acc:G4N9S3]
MGG_10683	-1.33843	0.0353036	Down	Putative uncharacterized protein [Source:UniProtKB/TrEMBL;Acc:G4N9R9]
MGG_10685	-1.595	2.00107e-51	Down	Putative uncharacterized protein [Source:UniProtKB/TrEMBL;Acc:G4N9R7]
MGG_10701	1.21374	1.08185e-17	Up	Putative uncharacterized protein [Source:UniProtKB/TrEMBL;Acc:G4NIB6]
MGG_10704	1.60178	2.72678e-69	Up	Putative uncharacterized protein [Source:UniProtKB/TrEMBL;Acc:G4NIB2]
MGG_10705	1.30078	0.0320889	Up	Putative uncharacterized protein [Source:UniProtKB/TrEMBL;Acc:G4NIB1]
MGG_10706	-1.99978	0.00507666	Down	Putative uncharacterized protein [Source:UniProtKB/TrEMBL;Acc:G4NIB0]
MGG_10713	2.28139	0.00315193	Up	Putative uncharacterized protein [Source:UniProtKB/TrEMBL;Acc:G4NIA3]
MGG_10716	1.07436	1.9093e-29	Up	Putative uncharacterized protein [Source:UniProtKB/TrEMBL;Acc:G4NIA0]
MGG_10720	-1.10124	1.76935e-34	Down	Guanyl-specific ribonuclease F1 [Source:UniProtKB/TrEMBL;Acc:G4NI95]
MGG_10721	-1.24203	0.0326037	Down	Putative uncharacterized protein [Source:UniProtKB/TrEMBL;Acc:G4NI94]
MGG_10723	-1.16632	5.37472e-23	Down	Putative uncharacterized protein [Source:UniProtKB/TrEMBL;Acc:G4NI91]
MGG_10724	-1.14398	0.00158302	Down	Cytochrome P450 monooxygenase [Source:UniProtKB/TrEMBL;Acc:G4NI90]
MGG_10727	-1.85991	1.0137e-05	Down	Putative uncharacterized protein [Source:UniProtKB/TrEMBL;Acc:G4MXG7]
MGG_10728	-1.82944	6.08667e-05	Down	Putative uncharacterized protein [Source:UniProtKB/TrEMBL;Acc:G4MXG6]
MGG_10733	-3.47633	0.000682737	Down	Putative uncharacterized protein [Source:UniProtKB/TrEMBL;Acc:G4MXG1]
MGG_10745	1.2757	2.8582e-15	Up	Monooxygenase [Source:UniProtKB/TrEMBL;Acc:G4MXE9]
MGG_10750	-2.18938	4.12295e-139	Down	Oligopeptide transporter 2 [Source:UniProtKB/TrEMBL;Acc:G4MXE1]
MGG_10751	-4.26482	7.19438e-128	Down	Peroxisomal copper amine oxidase [Source:UniProtKB/TrEMBL;Acc:G4MXD9]
MGG_10764	-1.99603	3.46269e-27	Down	Putative uncharacterized protein [Source:UniProtKB/TrEMBL;Acc:G4NBL4]
MGG_10781	4.53736	0.00220323	Up	Putative uncharacterized protein [Source:UniProtKB/TrEMBL;Acc:G4NBN4]
MGG_10783	2.33414	0.0121433	Up	Aquaporin-2 [Source:UniProtKB/TrEMBL;Acc:G4NBN6]
MGG_10798	-4.84853	6.16156e-11	Down	Putative uncharacterized protein [Source:UniProtKB/TrEMBL;Acc:G4NBV7]
MGG_10812	4.2385	5.39033e-39	Up	Putative uncharacterized protein [Source:UniProtKB/TrEMBL;Acc:G4MVV8]
MGG_10814	2.59829	4.36528e-13	Up	D-3-phosphoglycerate dehydrogenase [Source:UniProtKB/TrEMBL;Acc:G4MVW0]
MGG_10815	2.80704	0.0236319	Up	Putative uncharacterized protein [Source:UniProtKB/TrEMBL;Acc:G4MVW1]
MGG_10834	1.27002	7.15803e-31	Up	Methylenetetrahydrofolate dehydrogenase [Source:UniProtKB/TrEMBL;Acc:G4MYW2]
MGG_10846	2.78479	8.86216e-67	Up	Putative uncharacterized protein [Source:UniProtKB/TrEMBL;Acc:G4N396]
MGG_10856	-2.29979	2.08521e-75	Down	Putative uncharacterized protein [Source:UniProtKB/TrEMBL;Acc:G4N386]
MGG_10865	-2.26284	4.35278e-81	Down	Putative uncharacterized protein [Source:UniProtKB/TrEMBL;Acc:G4MXH9]
MGG_10868	-1.37332	1.22482e-39	Down	Putative uncharacterized protein [Source:UniProtKB/TrEMBL;Acc:G4MXY6]
MGG_10869	-3.22496	1.98968e-15	Down	Putative uncharacterized protein [Source:UniProtKB/TrEMBL;Acc:G4MXY7]
MGG_10877	-6.37594	1.97595e-05	Down	Putative uncharacterized protein [Source:UniProtKB/TrEMBL;Acc:G4NG46]
MGG_10878	-4.15864	1.12801e-05	Down	Galactose oxidase [Source:UniProtKB/TrEMBL;Acc:G4NG45]
MGG_10910	-2.51993	4.92056e-09	Down	Aflatoxin biosynthesis ketoreductase nor-1 [Source:UniProtKB/TrEMBL;Acc:G4N292]
MGG_10911	-2.86131	7.12947e-10	Down	Cupin domain-containing protein [Source:UniProtKB/TrEMBL;Acc:G4N295]
MGG_10912	-2.90488	1.11978e-10	Down	Mycocerosic acid synthase [Source:UniProtKB/TrEMBL;Acc:G4N296]
MGG_10913	-2.81133	2.81993e-23	Down	Retinol dehydrogenase 12 [Source:UniProtKB/TrEMBL;Acc:G4NBD5]
MGG_10916	-2.04797	8.58349e-30	Down	Sugar transporter STL1 [Source:UniProtKB/TrEMBL;Acc:G4NBJ2]
MGG_10921	4.24149	3.48191e-121	Up	Putative uncharacterized protein [Source:UniProtKB/TrEMBL;Acc:G4MLV7]
MGG_10924	1.07946	1.65408e-23	Up	Putative uncharacterized protein [Source:UniProtKB/TrEMBL;Acc:G4MLV9]
MGG_10932	-1.50093	1.4557e-07	Down	Putative uncharacterized protein [Source:UniProtKB/TrEMBL;Acc:Q2KH23]
MGG_10938	6.66721	1.11249e-09	Up	Phthalate transporter [Source:UniProtKB/TrEMBL;Acc:G4N3A7]
MGG_10939	4.50078	0.00965916	Up	Putative uncharacterized protein [Source:UniProtKB/TrEMBL;Acc:G4N3A6]
MGG_10941	6.43243	6.2433e-31	Up	Cation-transporting ATPase pacS [Source:UniProtKB/TrEMBL;Acc:G4N3A4]
MGG_10942	7.50408	1.30436e-131	Up	Peptidase [Source:UniProtKB/TrEMBL;Acc:G4N3A3]
MGG_10956	-1.69384	1.58218e-07	Down	Putative uncharacterized protein [Source:UniProtKB/TrEMBL;Acc:G4NBW7]
MGG_10961	-1.70503	8.46706e-07	Down	Putative uncharacterized protein [Source:UniProtKB/TrEMBL;Acc:G4N285]
MGG_10973	-1.03623	8.36286e-14	Down	Putative uncharacterized protein [Source:UniProtKB/TrEMBL;Acc:G4NBX3]
MGG_10975	1.91488	0.0263341	Up	Putative uncharacterized protein [Source:UniProtKB/TrEMBL;Acc:G4N9P5]
MGG_10993	-1.38253	1.18639e-16	Down	3-(3-hydroxy-phenyl)propionate hydroxylase [Source:UniProtKB/TrEMBL;Acc:G4MXE3]
MGG_11005	-1.76061	3.02468e-07	Down	Putative uncharacterized protein [Source:UniProtKB/TrEMBL;Acc:G4NBM7]
MGG_11021	2.00656	1.09023e-147	Up	Putative uncharacterized protein [Source:UniProtKB/TrEMBL;Acc:G4N280]
MGG_11072	2.55776	3.83567e-14	Up	Putative uncharacterized protein [Source:UniProtKB/TrEMBL;Acc:G4NFX3]
MGG_11124	-3.72763	1.8099e-11	Down	Na(+)/H(+) antiporter [Source:UniProtKB/TrEMBL;Acc:G4MWL2]
MGG_11149	-1.47867	1.25609e-58	Down	Putative uncharacterized protein [Source:UniProtKB/TrEMBL;Acc:G4MVC2]
MGG_11188	2.44413	4.30391e-42	Up	Putative uncharacterized protein [Source:UniProtKB/TrEMBL;Acc:G4MTF5]
MGG_11201	-1.20505	1.22232e-36	Down	DNA-binding protein creA [Source:UniProtKB/TrEMBL;Acc:G4MSK4]
MGG_11214	-1.58688	1.13317e-05	Down	Putative uncharacterized protein [Source:UniProtKB/TrEMBL;Acc:G4MZJ0]
MGG_11237	-2.08515	2.69028e-58	Down	Putative uncharacterized protein [Source:UniProtKB/TrEMBL;Acc:G4MY72]
MGG_11255	-3.32945	2.26363e-49	Down	Putative uncharacterized protein [Source:UniProtKB/TrEMBL;Acc:A4RLB0]
MGG_11280	3.65862	0.000959007	Up	Putative uncharacterized protein [Source:UniProtKB/TrEMBL;Acc:G4MWW9]
MGG_11284	-1.1818	0.000428372	Down	Putative uncharacterized protein [Source:UniProtKB/TrEMBL;Acc:G4MWJ0]
MGG_11285	-4.54856	9.99585e-14	Down	Putative uncharacterized protein [Source:UniProtKB/TrEMBL;Acc:G4MWG2]
MGG_11286	-1.25474	4.37128e-08	Down	Oxidoreductase [Source:UniProtKB/TrEMBL;Acc:G4MWF7]
MGG_11300	2.22845	2.82416e-10	Up	Putative uncharacterized protein [Source:UniProtKB/TrEMBL;Acc:G4MW20]
MGG_11305	1.72276	6.41632e-13	Up	Putative uncharacterized protein [Source:UniProtKB/TrEMBL;Acc:G4MW11]
MGG_11308	-1.7751	5.38798e-13	Down	Zinc-binding alcohol dehydrogenase domain-containing protein 1 [Source:UniProtKB/TrEMBL;Acc:G4MW05]
MGG_11317	-1.57909	8.25294e-48	Down	Long chain fatty acid oxidase [Source:UniProtKB/TrEMBL;Acc:G4MVK1]
MGG_11335	-1.87522	2.74903e-48	Down	Putative uncharacterized protein [Source:UniProtKB/TrEMBL;Acc:G4MUP1]
MGG_11371	-1.38688	4.39674e-22	Down	Putative uncharacterized protein [Source:UniProtKB/TrEMBL;Acc:G4MTB9]
MGG_11387	1.10563	3.11304e-24	Up	DNA repair protein RAD50 [Source:UniProtKB/TrEMBL;Acc:G4MSF1]
MGG_11409	1.41154	3.66887e-15	Up	Putative uncharacterized protein [Source:UniProtKB/TrEMBL;Acc:G4MYY8]
MGG_11445	2.11849	1.10904e-08	Up	Putative uncharacterized protein [Source:UniProtKB/TrEMBL;Acc:G4NCR6]
MGG_11447	1.46184	2.06757e-46	Up	Formamidopyrimidine-DNA glycosylase [Source:UniProtKB/TrEMBL;Acc:G4NCS5]
MGG_11468	-1.41878	0.000229299	Down	Putative uncharacterized protein [Source:UniProtKB/TrEMBL;Acc:G4NDF8]
MGG_11486	-2.00094	5.63547e-30	Down	Putative uncharacterized protein [Source:UniProtKB/TrEMBL;Acc:G4NE31]
MGG_11487	1.51296	8.23625e-11	Up	Putative uncharacterized protein [Source:UniProtKB/TrEMBL;Acc:G4NE37]
MGG_11535	-1.51528	6.81553e-20	Down	Neutral ceramidase [Source:UniProtKB/TrEMBL;Acc:G4NB44]
MGG_11537	-3.29048	3.57351e-09	Down	Putative uncharacterized protein [Source:UniProtKB/TrEMBL;Acc:G4NB46]
MGG_11548	1.14164	2.306e-06	Up	Putative uncharacterized protein [Source:UniProtKB/TrEMBL;Acc:G4NB91]
MGG_11552	1.09378	0.000728848	Up	Putative uncharacterized protein [Source:UniProtKB/TrEMBL;Acc:G4NBB3]
MGG_11560	-3.43121	3.18051e-50	Down	Taurine catabolism dioxygenase TauD [Source:UniProtKB/TrEMBL;Acc:G4NBH5]
MGG_11575	1.89586	4.90295e-66	Up	Putative uncharacterized protein [Source:UniProtKB/TrEMBL;Acc:G4NC13]
MGG_11605	-3.70858	4.90847e-265	Down	Putative uncharacterized protein [Source:UniProtKB/TrEMBL;Acc:G4ND14]
MGG_11606	-1.37262	1.05798e-35	Down	Putative uncharacterized protein [Source:UniProtKB/TrEMBL;Acc:G4ND76]
MGG_11608	3.37183	4.21067e-63	Up	Laccase-2 [Source:UniProtKB/TrEMBL;Acc:G4ND85]
MGG_11610	1.12074	0.0171089	Up	Biotrophy-associated secreted protein 3 [Source:UniProtKB/TrEMBL;Acc:G5EHH0]
MGG_11612	1.48498	3.42809e-26	Up	3-oxoacyl- [Source:UniProtKB/TrEMBL;]
MGG_11613	-2.66331	0.000161471	Down	Alkaline phosphatase D [Source:UniProtKB/TrEMBL;Acc:G4ND96]
MGG_11615	-1.12613	1.79111e-11	Down	Putative uncharacterized protein [Source:UniProtKB/TrEMBL;Acc:G4NDA2]
MGG_11663	-1.75848	1.97694e-19	Down	Zinc-binding oxidoreductase CipB [Source:UniProtKB/TrEMBL;Acc:G4NEG5]
MGG_11680	3.21886	5.93847e-73	Up	AAA family ATPase [Source:UniProtKB/TrEMBL;Acc:G4NES4]
MGG_11691	-6.59416	9.2252e-08	Down	Streptogrisin-C [Source:UniProtKB/TrEMBL;Acc:G4NF10]
MGG_11693	-4.74091	0.0020555	Down	Putative uncharacterized protein [Source:UniProtKB/TrEMBL;Acc:G4NF12]
MGG_11719	-2.90981	3.31959e-05	Down	Putative uncharacterized protein [Source:UniProtKB/TrEMBL;Acc:G4MRK0]
MGG_11724	1.83179	2.78824e-73	Up	Putative uncharacterized protein [Source:UniProtKB/TrEMBL;Acc:G4MR56]
MGG_11728	1.01162	2.572e-15	Up	Putative uncharacterized protein [Source:UniProtKB/TrEMBL;Acc:G4MQR1]
MGG_11750	-1.83651	1.60127e-83	Down	Putative uncharacterized protein [Source:UniProtKB/TrEMBL;Acc:G4MQ74]
MGG_11754	3.12399	1.68707e-60	Up	SMDR1 [Source:UniProtKB/TrEMBL;Acc:G4MPV8]
MGG_11757	1.04113	4.24388e-20	Up	DNA damage response protein RcaA [Source:UniProtKB/TrEMBL;Acc:G4MPV1]
MGG_11764	-1.20955	1.9538e-22	Down	Putative uncharacterized protein [Source:UniProtKB/TrEMBL;Acc:G4MPR7]
MGG_11779	1.82325	3.06986e-20	Up	Putative uncharacterized protein [Source:UniProtKB/TrEMBL;Acc:G4MNY3]
MGG_11781	-2.58115	1.51531e-11	Down	Putative uncharacterized protein [Source:UniProtKB/TrEMBL;Acc:G4MNX9]
MGG_11783	-1.20978	1.51177e-34	Down	PSP1 domain-containing protein [Source:UniProtKB/TrEMBL;Acc:G4MNX8]
MGG_11794	1.16063	3.39638e-48	Up	D-3-phosphoglycerate dehydrogenase 2 [Source:UniProtKB/TrEMBL;Acc:G4MND5]
MGG_11805	1.09443	1.81715e-45	Up	Lysine-sensitive aspartokinase 3 [Source:UniProtKB/TrEMBL;Acc:G4MMX3]
MGG_11809	-2.90541	3.53445e-72	Down	Putative uncharacterized protein [Source:UniProtKB/TrEMBL;Acc:G4MMK6]
MGG_11818	2.06865	1.90732e-17	Up	Aldo-keto reductase [Source:UniProtKB/TrEMBL;Acc:G4MMF8]
MGG_11819	1.78823	0.0394737	Up	Putative uncharacterized protein [Source:UniProtKB/TrEMBL;Acc:G4MMF7]
MGG_11820	1.35688	5.8977e-33	Up	Putative uncharacterized protein [Source:UniProtKB/TrEMBL;Acc:G4MM48]
MGG_11859	-1.65197	4.55e-35	Down	Putative uncharacterized protein [Source:UniProtKB/TrEMBL;Acc:G4MM05]
MGG_11870	-1.4632	2.38689e-80	Down	Putative uncharacterized protein [Source:UniProtKB/TrEMBL;Acc:G4ML73]
MGG_11906	-1.08361	0.0409317	Down	Putative uncharacterized protein [Source:UniProtKB/TrEMBL;Acc:G4MRV4]
MGG_11916	-1.20153	1.53736e-23	Down	CAP20 [Source:UniProtKB/TrEMBL;Acc:G4MRE1]
MGG_11927	2.94756	1.10809e-107	Up	3-oxoacyl- [Source:UniProtKB/TrEMBL;]
MGG_11928	2.60421	1.0647e-07	Up	Putative uncharacterized protein [Source:UniProtKB/TrEMBL;Acc:G4MR09]
MGG_11934	1.32196	3.96278e-34	Up	Acetylornithine aminotransferase [Source:UniProtKB/TrEMBL;Acc:G4MQZ8]
MGG_11936	-1.02125	1.97661e-10	Down	FAD binding domain-containing protein [Source:UniProtKB/TrEMBL;Acc:G4MQY8]
MGG_11962	-2.27532	5.68936e-10	Down	G-protein coupled receptor [Source:UniProtKB/TrEMBL;Acc:G4MQH8]
MGG_11991	-1.17897	1.89818e-07	Down	Putative uncharacterized protein [Source:UniProtKB/TrEMBL;Acc:G4MPQ6]
MGG_11999	-1.2306	2.03138e-06	Down	Mannan endo-1,4-beta-mannosidase C [Source:UniProtKB/TrEMBL;Acc:G4NI55]
MGG_12007	-2.21056	9.79107e-06	Down	Dihydroxy-acid dehydratase [Source:UniProtKB/TrEMBL;Acc:G4NI23]
MGG_12008	2.50052	0.0357541	Up	Putative uncharacterized protein [Source:UniProtKB/TrEMBL;Acc:G4NI22]
MGG_12015	4.90281	1.91012e-18	Up	Putative uncharacterized protein [Source:UniProtKB/TrEMBL;Acc:G4NI10]
MGG_12068	-1.48354	1.13841e-05	Down	Putative uncharacterized protein [Source:UniProtKB/TrEMBL;Acc:G4NHL5]
MGG_12091	-3.46541	9.01217e-70	Down	Putative uncharacterized protein [Source:UniProtKB/TrEMBL;Acc:G4NHA7]
MGG_12118	-1.36919	1.72258e-35	Down	STE/STE20/YSK protein kinase [Source:UniProtKB/TrEMBL;Acc:G4NH15]
MGG_12137	1.18148	1.81055e-73	Up	Lysine decarboxylase [Source:UniProtKB/TrEMBL;Acc:G4NGR0]
MGG_12142	-2.44758	2.75264e-27	Down	Putative uncharacterized protein [Source:UniProtKB/TrEMBL;Acc:G4NGP0]
MGG_12165	-3.01498	5.70375e-09	Down	Putative uncharacterized protein [Source:UniProtKB/TrEMBL;Acc:G4NIN3]
MGG_12175	-1.68435	5.89034e-74	Down	Gramicidin S synthetase 1 [Source:UniProtKB/TrEMBL;Acc:G4NF46]
MGG_12176	-1.17926	0.00144436	Down	Putative uncharacterized protein [Source:UniProtKB/TrEMBL;Acc:G4NF42]
MGG_12177	1.03165	2.82505e-09	Up	Translation initiation factor eIF-2B subunit family protein [Source:UniProtKB/TrEMBL;Acc:G4NF87]
MGG_12178	-2.14649	2.9722e-15	Down	Putative uncharacterized protein [Source:UniProtKB/TrEMBL;Acc:G4NF86]
MGG_12184	-1.34559	2.59963e-27	Down	Putative uncharacterized protein [Source:UniProtKB/TrEMBL;Acc:G4NFC0]
MGG_12222	1.04586	0.00463142	Up	F-box domain-containing protein [Source:UniProtKB/TrEMBL;Acc:G4NGA9]
MGG_12230	-2.88262	1.60754e-41	Down	Putative uncharacterized protein [Source:UniProtKB/TrEMBL;Acc:G4NG90]
MGG_12231	-2.81239	0.000356506	Down	Allantoate permease [Source:UniProtKB/TrEMBL;Acc:G4NG89]
MGG_12275	-3.71086	0	Down	Putative uncharacterized protein [Source:UniProtKB/TrEMBL;Acc:G4MY98]
MGG_12291	-1.57474	1.18642e-10	Down	Putative uncharacterized protein [Source:UniProtKB/TrEMBL;Acc:G4MYQ7]
MGG_12300	1.12316	1.36658e-41	Up	Hydroxyacylglutathione hydrolase [Source:UniProtKB/TrEMBL;Acc:G4MYT4]
MGG_12307	-2.40786	4.2124e-82	Down	Putative uncharacterized protein [Source:UniProtKB/TrEMBL;Acc:G4MZ74]
MGG_12315	-2.03836	4.50506e-24	Down	Putative uncharacterized protein [Source:UniProtKB/TrEMBL;Acc:G4MZA4]
MGG_12317	1.44962	1.05613e-18	Up	Putative uncharacterized protein [Source:UniProtKB/TrEMBL;Acc:G4MZA9]
MGG_12321	-2.48898	2.62103e-90	Down	Putative uncharacterized protein [Source:UniProtKB/TrEMBL;Acc:G4MZM7]
MGG_12357	1.19268	1.73545e-36	Up	Dicer-like protein 2 Endoribonuclease DCL2 ATP-dependent helicase DCL2 [Source:UniProtKB/Swiss-Prot;Acc:A4RHU9]
MGG_12381	1.16868	2.07877e-07	Up	Putative uncharacterized protein [Source:UniProtKB/TrEMBL;Acc:G4MU36]
MGG_12383	4.83141	0.00146939	Up	Putative uncharacterized protein [Source:UniProtKB/TrEMBL;Acc:G4MU44]
MGG_12408	-1.23784	0.0054383	Down	AUR protein kinase [Source:UniProtKB/TrEMBL;Acc:G4MVE8]
MGG_12420	1.16643	5.85647e-07	Up	Putative uncharacterized protein [Source:UniProtKB/TrEMBL;Acc:G4MVH8]
MGG_12421	3.89205	8.47585e-31	Up	Aminomethyltransferase [Source:UniProtKB/TrEMBL;Acc:G4MVH9]
MGG_12423	2.6824	8.67607e-21	Up	Choline monooxygenase [Source:UniProtKB/TrEMBL;Acc:G4MVI0]
MGG_12442	-1.1871	0.000734357	Down	Aminopeptidase Y [Source:UniProtKB/TrEMBL;Acc:G4MVY1]
MGG_12476	-7.16778	1.37928e-38	Down	Putative uncharacterized protein [Source:UniProtKB/TrEMBL;Acc:G4MX85]
MGG_12484	-4.53989	8.87243e-41	Down	Putative uncharacterized protein [Source:UniProtKB/TrEMBL;Acc:G4MXA4]
MGG_12492	-1.15585	2.47278e-10	Down	Putative uncharacterized protein [Source:UniProtKB/TrEMBL;Acc:G4MXV0]
MGG_12501	-2.60338	4.1996e-09	Down	hypothetical protein [Source:BROAD_Magnaporthe_DB;Acc:MGG_12501]
MGG_12515	-1.09807	1.03699e-18	Down	Putative uncharacterized protein [Source:UniProtKB/TrEMBL;Acc:G4NKA0]
MGG_12521	-2.13133	5.18542e-85	Down	Putative uncharacterized protein [Source:UniProtKB/TrEMBL;Acc:G5EHP3]
MGG_12522	-3.94715	2.64362e-15	Down	Putative uncharacterized protein [Source:UniProtKB/TrEMBL;Acc:G5EI07]
MGG_12523	-2.28314	1.97754e-111	Down	Adhesin protein Mad1 [Source:UniProtKB/TrEMBL;Acc:G4NKJ7]
MGG_12530	-4.60912	2.60281e-15	Down	Histidine kinase G7 [Source:UniProtKB/TrEMBL;Acc:G4NKR9]
MGG_12537	1.57814	5.68394e-32	Up	Phosphoribosylaminoimidazole-succinocarboxamide synthase [Source:UniProtKB/TrEMBL;Acc:G4NKV5]
MGG_12560	-5.64143	0.000613736	Down	Putative uncharacterized protein [Source:UniProtKB/TrEMBL;Acc:G4NLI4]
MGG_12568	-1.87759	1.99087e-05	Down	Serine/threonine protein kinase [Source:UniProtKB/TrEMBL;Acc:G4NLP4]
MGG_12569	-1.71813	1.41171e-38	Down	Putative uncharacterized protein [Source:UniProtKB/TrEMBL;Acc:G4NLP5]
MGG_12580	1.51549	4.68692e-16	Up	Putative uncharacterized protein [Source:UniProtKB/TrEMBL;Acc:G4NLS1]
MGG_12584	-1.75963	0.000662867	Down	Putative uncharacterized protein [Source:UniProtKB/TrEMBL;Acc:G4NLU0]
MGG_12589	-1.00015	4.99532e-11	Down	4-coumarate-CoA ligase 1 [Source:UniProtKB/TrEMBL;Acc:G4NIW6]
MGG_12594	-1.23164	2.72197e-35	Down	Tetraspanin [Source:UniProtKB/TrEMBL;Acc:G4NJ17]
MGG_12599	1.2665	1.37176e-15	Up	Putative uncharacterized protein [Source:UniProtKB/TrEMBL;Acc:G4NJ44]
MGG_12606	-1.15643	4.69397e-61	Down	Putative uncharacterized protein [Source:UniProtKB/TrEMBL;Acc:G5EI65]
MGG_12612	1.3211	9.09069e-06	Up	Drug resistance transporter [Source:UniProtKB/TrEMBL;Acc:G4NJB6]
MGG_12617	-1.34379	4.99424e-39	Down	Putative uncharacterized protein [Source:UniProtKB/TrEMBL;Acc:G4NJC8]
MGG_12634	1.23069	6.49844e-37	Up	Dihydroorotase [Source:UniProtKB/TrEMBL;Acc:G4NJG9]
MGG_12652	-1.63699	9.87577e-51	Down	Extracellular cell wall glucanase Crf1 [Source:UniProtKB/TrEMBL;Acc:G5EGY4]
MGG_12654	3.40639	1.37559e-05	Up	Putative uncharacterized protein [Source:UniProtKB/TrEMBL;Acc:G4NJP6]
MGG_12655	2.0078	6.79304e-10	Up	Putative uncharacterized protein [Source:UniProtKB/TrEMBL;Acc:G4NJP7]
MGG_12664	1.60939	2.02815e-23	Up	Putative uncharacterized protein [Source:UniProtKB/TrEMBL;Acc:G4NJX4]
MGG_12671	-1.06848	2.14012e-15	Down	Putative uncharacterized protein [Source:UniProtKB/TrEMBL;Acc:G5EH17]
MGG_12676	-7.21956	8.48034e-16	Down	Putative uncharacterized protein [Source:UniProtKB/TrEMBL;Acc:G4NK66]
MGG_12707	-1.08354	4.03162e-06	Down	Alpha/beta hydrolase fold protein [Source:UniProtKB/TrEMBL;Acc:G4N8M7]
MGG_12712	-2.27499	4.82222e-36	Down	Putative uncharacterized protein [Source:UniProtKB/TrEMBL;Acc:G4N8U8]
MGG_12714	-2.68472	8.65986e-28	Down	Putative uncharacterized protein [Source:UniProtKB/TrEMBL;Acc:G4N8W7]
MGG_12715	-1.38321	0.0055241	Down	Putative uncharacterized protein [Source:UniProtKB/TrEMBL;Acc:G4N8W8]
MGG_12722	-1.4206	1.60953e-08	Down	Putative uncharacterized protein [Source:UniProtKB/TrEMBL;Acc:G4N968]
MGG_12726	1.95126	2.44536e-82	Up	Phenazine biosynthesis protein PhzF family protein [Source:UniProtKB/TrEMBL;Acc:G4N988]
MGG_12742	-1.67333	1.89208e-13	Down	Formate dehydrogenase subunit alpha [Source:UniProtKB/TrEMBL;Acc:G4N9U5]
MGG_12749	-1.80966	3.19479e-154	Down	Glutathione reductase [Source:UniProtKB/TrEMBL;Acc:G4N9X2]
MGG_12763	4.37636	4.90356e-07	Up	Putative uncharacterized protein [Source:UniProtKB/TrEMBL;Acc:G4NAR2]
MGG_12770	1.2478	0.00532313	Up	Putative uncharacterized protein [Source:UniProtKB/TrEMBL;Acc:G4NAU4]
MGG_12776	-1.34148	1.53439e-10	Down	Putative uncharacterized protein [Source:UniProtKB/TrEMBL;Acc:G4N5Y8]
MGG_12793	1.70839	1.15478e-14	Up	DNA repair and recombination protein RAD5C [Source:UniProtKB/TrEMBL;Acc:G4N6B9]
MGG_12798	-1.22676	4.2074e-12	Down	Para-nitrobenzyl esterase [Source:UniProtKB/TrEMBL;Acc:G4N6J4]
MGG_12805	1.50791	1.49071e-47	Up	Tryptophan synthase [Source:UniProtKB/TrEMBL;Acc:G4N6M6]
MGG_12819	1.80376	3.09743e-21	Up	Putative uncharacterized protein [Source:UniProtKB/TrEMBL;Acc:G4N6X6]
MGG_12847	-1.66639	8.92445e-103	Down	Putative uncharacterized protein [Source:UniProtKB/TrEMBL;Acc:G4N7T9]
MGG_12858	1.50928	7.63008e-05	Up	Putative uncharacterized protein [Source:UniProtKB/TrEMBL;Acc:G4N840]
MGG_12863	-1.82564	0.0383155	Down	Putative uncharacterized protein [Source:UniProtKB/TrEMBL;Acc:G4N868]
MGG_12865	-2.45462	4.31733e-12	Down	Putative uncharacterized protein [Source:UniProtKB/TrEMBL;Acc:G4N8D9]
MGG_12880	1.37423	2.71567e-05	Up	Alpha-L-rhamnosidase [Source:UniProtKB/TrEMBL;Acc:G4N8P5]
MGG_12887	1.28115	7.17845e-27	Up	ADP-ribosylation factor 1 [Source:UniProtKB/TrEMBL;Acc:G4N035]
MGG_12897	1.19585	0.0445826	Up	Putative uncharacterized protein [Source:UniProtKB/TrEMBL;Acc:G4N5F5]
MGG_12923	-1.23784	3.58493e-65	Down	Putative uncharacterized protein [Source:UniProtKB/TrEMBL;Acc:G4N505]
MGG_12936	1.8429	1.39945e-42	Up	Alternative oxidase, mitochondrial [Source:UniProtKB/Swiss-Prot;Acc:O93788]
MGG_12937	-3.05006	5.79666e-05	Down	Putative uncharacterized protein [Source:UniProtKB/TrEMBL;Acc:G4N4H9]
MGG_12942	2.50081	3.9439e-46	Up	Putative uncharacterized protein [Source:UniProtKB/TrEMBL;Acc:G4N480]
MGG_12946	2.67768	0.038843	Up	Putative uncharacterized protein [Source:UniProtKB/TrEMBL;Acc:G4N455]
MGG_12958	-1.48864	4.19495e-64	Down	Transcription factor steA [Source:UniProtKB/TrEMBL;Acc:G4N3L5]
MGG_12967	-1.25514	0.0190206	Down	Putative uncharacterized protein [Source:UniProtKB/TrEMBL;Acc:G4N334]
MGG_12981	-2.93569	3.46198e-09	Down	Cupin domain-containing protein [Source:UniProtKB/TrEMBL;Acc:G4N291]
MGG_12982	-2.46098	1.35761e-09	Down	2-(R)-hydroxypropyl-CoM dehydrogenase [Source:UniProtKB/TrEMBL;Acc:G4N290]
MGG_12983	-1.82685	1.13836e-05	Down	Putative uncharacterized protein [Source:UniProtKB/TrEMBL;Acc:G4N286]
MGG_12989	1.21813	1.27995e-38	Up	CobW domain-containing protein [Source:UniProtKB/TrEMBL;Acc:G4N1V5]
MGG_13007	1.66788	3.01348e-08	Up	Putative uncharacterized protein [Source:UniProtKB/TrEMBL;Acc:G4N0Y5]
MGG_13009	4.01104	7.09773e-241	Up	Putative uncharacterized protein [Source:UniProtKB/TrEMBL;Acc:G4N0Y2]
MGG_13012	-3.19843	5.55197e-15	Down	Putative uncharacterized protein [Source:UniProtKB/TrEMBL;Acc:G4N0X5]
MGG_13019	-2.07338	1.46674e-08	Down	Putative uncharacterized protein [Source:UniProtKB/TrEMBL;Acc:G4MKU2]
MGG_13023	1.04916	3.46934e-32	Up	Replication factor C subunit 3 [Source:UniProtKB/TrEMBL;Acc:G4MKW4]
MGG_13049	-1.00003	1.63496e-06	Down	Putative uncharacterized protein [Source:UniProtKB/TrEMBL;Acc:G4MLC7]
MGG_13063	-1.78611	1.85165e-66	Down	Putative uncharacterized protein [Source:UniProtKB/TrEMBL;Acc:G4MLR2]
MGG_13086	-3.2827	0.000882532	Down	Putative uncharacterized protein [Source:UniProtKB/TrEMBL;Acc:G4MM67]
MGG_13101	-3.29883	9.69239e-19	Down	Putative uncharacterized protein [Source:UniProtKB/TrEMBL;Acc:G4MM85]
MGG_13106	-2.01633	1.60425e-26	Down	Putative uncharacterized protein [Source:UniProtKB/TrEMBL;Acc:G4MML5]
MGG_13108	1.6908	0.00925866	Up	Putative uncharacterized protein [Source:UniProtKB/TrEMBL;Acc:G4MMM5]
MGG_13116	1.65263	8.87971e-11	Up	Putative uncharacterized protein [Source:UniProtKB/TrEMBL;Acc:G4MMQ4]
MGG_13118	1.53836	1.7165e-07	Up	Putative uncharacterized protein [Source:UniProtKB/TrEMBL;Acc:G4MMQ6]
MGG_13121	-2.33806	9.88016e-48	Down	Putative uncharacterized protein [Source:UniProtKB/TrEMBL;Acc:G4MN35]
MGG_13129	1.0495	6.3509e-21	Up	Putative uncharacterized protein [Source:UniProtKB/TrEMBL;Acc:G4MN49]
MGG_13156	-1.63958	2.36826e-42	Down	Putative uncharacterized protein [Source:UniProtKB/TrEMBL;Acc:G4MPH0]
MGG_13157	-1.03895	6.86547e-12	Down	Acetate kinase [Source:UniProtKB/TrEMBL;Acc:G4MPH1]
MGG_13172	1.01389	5.66749e-32	Up	WLM domain-containing protein [Source:UniProtKB/TrEMBL;Acc:G4MPX0]
MGG_13179	-2.96115	1.35905e-08	Down	Putative uncharacterized protein [Source:UniProtKB/TrEMBL;Acc:G4MPY8]
MGG_13185	-1.08572	3.46943e-33	Down	Inositol-3-phosphate synthase [Source:UniProtKB/TrEMBL;Acc:G4N0E3]
MGG_13236	-1.07356	2.61969e-14	Down	Putative uncharacterized protein [Source:UniProtKB/TrEMBL;Acc:G4N4N8]
MGG_13241	-1.78401	1.20993e-05	Down	Endoglucanase IV [Source:UniProtKB/TrEMBL;Acc:G4N4I6]
MGG_13246	1.63851	8.74776e-60	Up	Amine oxidase [Source:UniProtKB/TrEMBL;Acc:G4N4B0]
MGG_13252	-1.58829	0.000974332	Down	Extracellular metalloproteinase MEP [Source:UniProtKB/Swiss-Prot;Acc:A4QWP8]
MGG_13255	-2.35419	8.51473e-28	Down	Putative uncharacterized protein [Source:UniProtKB/TrEMBL;Acc:G4N482]
MGG_13269	-2.12845	1.42235e-20	Down	Putative uncharacterized protein [Source:UniProtKB/TrEMBL;Acc:G4N417]
MGG_13276	2.20426	9.51429e-68	Up	Putative uncharacterized protein [Source:UniProtKB/TrEMBL;Acc:G4N406]
MGG_13279	-1.65898	1.53077e-13	Down	Potassium/sodium efflux P-type ATPase [Source:UniProtKB/TrEMBL;Acc:G4N3Z4]
MGG_13290	2.13957	2.10466e-43	Up	Alpha/beta hydrolase [Source:UniProtKB/TrEMBL;Acc:G4N3Q6]
MGG_13291	-1.00776	4.98608e-09	Down	Copper amine oxidase [Source:UniProtKB/TrEMBL;Acc:G4N3Q5]
MGG_13334	-3.43676	4.38987e-99	Down	General amino acid permease AGP2 [Source:UniProtKB/TrEMBL;Acc:G4MZV2]
MGG_13338	-1.22076	0.00020744	Down	MFS transporter [Source:UniProtKB/TrEMBL;Acc:G4MZV9]
MGG_13349	-1.24433	2.56972e-37	Down	HAL protein kinase [Source:UniProtKB/TrEMBL;Acc:G4MZX7]
MGG_13360	1.14289	1.26551e-05	Up	Putative uncharacterized protein [Source:UniProtKB/TrEMBL;Acc:G4N0A5]
MGG_13376	-2.28031	3.6194e-14	Down	Putative uncharacterized protein [Source:UniProtKB/TrEMBL;Acc:G4N0Q4]
MGG_13405	2.80898	1.59687e-06	Up	Geranylgeranyl pyrophosphate synthetase [Source:UniProtKB/TrEMBL;Acc:G4N1M9]
MGG_13464	-1.34083	3.91457e-10	Down	Laccase [Source:UniProtKB/TrEMBL;Acc:G4N3F5]
MGG_13465	-1.21354	3.11134e-20	Down	Putative uncharacterized protein [Source:UniProtKB/TrEMBL;Acc:G4N6E5]
MGG_13471	-1.9256	2.11353e-39	Down	Putative uncharacterized protein [Source:UniProtKB/TrEMBL;Acc:G4N6F8]
MGG_13517	1.49161	8.01264e-05	Up	Putative uncharacterized protein [Source:UniProtKB/TrEMBL;Acc:G4N7D6]
MGG_13557	1.36506	2.72961e-12	Up	Putative uncharacterized protein [Source:UniProtKB/TrEMBL;Acc:G4N8C4]
MGG_13562	-1.30817	2.58948e-26	Down	Putative uncharacterized protein [Source:UniProtKB/TrEMBL;Acc:G4N8K4]
MGG_13573	-2.55928	8.26701e-164	Down	Putative uncharacterized protein [Source:UniProtKB/TrEMBL;Acc:G4N8S6]
MGG_13585	-2.35089	2.61835e-16	Down	Putative uncharacterized protein [Source:UniProtKB/TrEMBL;Acc:G4N902]
MGG_13604	4.69556	3.31028e-06	Up	Putative uncharacterized protein [Source:UniProtKB/TrEMBL;Acc:G4N9B6]
MGG_13615	-5.914	3.09755e-05	Down	Putative uncharacterized protein [Source:UniProtKB/TrEMBL;Acc:G4N9E2]
MGG_13617	-4.10629	5.84726e-14	Down	Putative uncharacterized protein [Source:UniProtKB/TrEMBL;Acc:G4N9E4]
MGG_13622	-2.46142	8.75413e-77	Down	Fungal cellulose binding domain-containing protein [Source:UniProtKB/TrEMBL;Acc:G4N9L4]
MGG_13626	-1.77529	3.9993e-25	Down	Alpha-galactosidase [Source:UniProtKB/TrEMBL;Acc:G4N9L9]
MGG_13629	-2.30631	9.03608e-63	Down	Fungal specific transcription factor domain-containing protein [Source:UniProtKB/TrEMBL;Acc:G4N9M9]
MGG_13654	-1.95993	1.7423e-20	Down	Putative uncharacterized protein [Source:UniProtKB/TrEMBL;Acc:G4NAI7]
MGG_13655	-1.61729	4.95284e-28	Down	Putative uncharacterized protein [Source:UniProtKB/TrEMBL;Acc:G4NAI8]
MGG_13662	6.28288	1.86104e-06	Up	4-coumarate-CoA ligase 2 [Source:UniProtKB/TrEMBL;Acc:G4MLZ8]
MGG_13669	-1.4377	1.70927e-16	Down	Peptide transporter PTR2 [Source:UniProtKB/TrEMBL;Acc:G4MMC7]
MGG_13671	1.98419	0.0100042	Up	Putative uncharacterized protein [Source:UniProtKB/TrEMBL;Acc:G4MME2]
MGG_13692	4.32792	2.66908e-08	Up	Putative uncharacterized protein [Source:UniProtKB/TrEMBL;Acc:G4MMV8]
MGG_13713	1.61609	0.00260328	Up	Putative uncharacterized protein [Source:UniProtKB/TrEMBL;Acc:G4MNS2]
MGG_13716	-3.06122	1.43085e-85	Down	Putative uncharacterized protein [Source:UniProtKB/TrEMBL;Acc:G4MNS8]
MGG_13736	-1.99323	1.52109e-06	Down	Putative uncharacterized protein [Source:UniProtKB/TrEMBL;Acc:G4MP83]
MGG_13762	-2.37587	1.10879e-10	Down	Multidrug resistance protein 3 [Source:UniProtKB/TrEMBL;Acc:G4MQT6]
MGG_13764	1.72653	6.37312e-08	Up	Bilirubin oxidase [Source:UniProtKB/TrEMBL;Acc:G4MQU0]
MGG_13765	-2.01458	4.51805e-49	Down	Putative uncharacterized protein [Source:UniProtKB/TrEMBL;Acc:G4MQU4]
MGG_13766	1.50478	0.0442933	Up	Putative uncharacterized protein [Source:UniProtKB/TrEMBL;Acc:G4MQU5]
MGG_13783	-1.62345	1.35426e-43	Down	Aspartyl-tRNA synthetase [Source:UniProtKB/TrEMBL;Acc:G4MRB6]
MGG_13793	-1.42569	1.20641e-12	Down	Nitrate transporter [Source:UniProtKB/TrEMBL;Acc:G4MRR0]
MGG_13797	-1.22377	0.00123989	Down	Putative uncharacterized protein [Source:UniProtKB/TrEMBL;Acc:G4MRR8]
MGG_13798	-1.24048	1.64092e-09	Down	Putative uncharacterized protein [Source:UniProtKB/TrEMBL;Acc:G4MRR9]
MGG_13801	-1.84224	1.16999e-49	Down	Beta-galactosidase [Source:UniProtKB/TrEMBL;Acc:G4MRS9]
MGG_13895	-1.88226	4.58076e-10	Down	Fructose-bisphosphate aldolase [Source:UniProtKB/TrEMBL;Acc:G4N208]
MGG_13916	-1.32096	0.0184602	Down	Putative uncharacterized protein [Source:UniProtKB/TrEMBL;Acc:G4N2G7]
MGG_13923	4.21816	0.00663114	Up	Putative uncharacterized protein [Source:UniProtKB/TrEMBL;Acc:G4N2U0]
MGG_13924	3.03088	4.1305e-50	Up	Serine palmitoyltransferase 2 [Source:UniProtKB/TrEMBL;Acc:G4N2U3]
MGG_13926	-3.12752	2.78102e-05	Down	Putative uncharacterized protein [Source:UniProtKB/TrEMBL;Acc:G4N2V0]
MGG_13927	-1.70625	0.000934091	Down	Putative uncharacterized protein [Source:UniProtKB/TrEMBL;Acc:G4N2V8]
MGG_13934	-1.01126	0.00432356	Down	Putative uncharacterized protein [Source:UniProtKB/TrEMBL;Acc:G4N9T2]
MGG_13944	-1.49369	8.0833e-36	Down	Putative uncharacterized protein [Source:UniProtKB/TrEMBL;Acc:G4NA80]
MGG_13946	-1.51899	6.25035e-08	Down	Putative uncharacterized protein [Source:UniProtKB/TrEMBL;Acc:G4NA87]
MGG_13963	2.26637	1.75471e-88	Up	Aromatic and neutral aliphatic amino acid permease [Source:UniProtKB/TrEMBL;Acc:G4NAM0]
MGG_13977	-1.89563	7.20105e-09	Down	Alkaline proteinase [Source:UniProtKB/TrEMBL;Acc:G4NAQ4]
MGG_14002	-1.15298	9.13917e-11	Down	Putative uncharacterized protein [Source:UniProtKB/TrEMBL;Acc:G4N660]
MGG_14010	1.19666	9.42436e-10	Up	Putative uncharacterized protein [Source:UniProtKB/TrEMBL;Acc:G4NKG9]
MGG_14041	-3.34104	0.00499595	Down	Putative uncharacterized protein [Source:UniProtKB/TrEMBL;Acc:G4NL57]
MGG_14053	6.7978	2.37799e-158	Up	Putative uncharacterized protein [Source:UniProtKB/TrEMBL;Acc:G4NL93]
MGG_14087	-2.84233	1.95524e-27	Down	Beta 1,3 exoglucanase [Source:UniProtKB/TrEMBL;Acc:G4MXZ8]
MGG_14126	3.97652	0.0148721	Up	Putative uncharacterized protein [Source:UniProtKB/TrEMBL;Acc:G4NFQ6]
MGG_14136	-2.53967	1.09441e-05	Down	Quinate permease [Source:UniProtKB/TrEMBL;Acc:G4NFN3]
MGG_14151	-1.72283	0.000325832	Down	Putative uncharacterized protein [Source:UniProtKB/TrEMBL;Acc:G4NFJ1]
MGG_14157	-2.43885	1.22392e-102	Down	Putative uncharacterized protein [Source:UniProtKB/TrEMBL;Acc:G4NIL4]
MGG_14179	-4.42361	0.0202512	Down	Putative uncharacterized protein [Source:UniProtKB/TrEMBL;Acc:Q2KEL0]
MGG_14195	1.99417	1.83448e-23	Up	Putative uncharacterized protein [Source:UniProtKB/TrEMBL;Acc:G4NJP8]
MGG_14206	1.20781	0.0136749	Up	Putative uncharacterized protein [Source:UniProtKB/TrEMBL;Acc:G4NK23]
[truncated: 542 more rows]
